# Supplementary material for: 1,3-Bis(pyridin-2-yl)-1H-benzimidazol-3-ium tetra­fluoridoborate
Source: Acta Crystallogr Sect E Struct Rep Online. 2011 Jul 16;67(Pt 8):o2066–7. doi: 10.1107/S1600536811027942 (PMC3213512; doi:10.1107/S1600536811027942)
Supplement: Supplementary file 1 [file e-67-o2066-sup1.cif]

##############################################################################
#                                                                            #
# This CIF contains the data in a paper accepted for publication in          #
# Acta Crystallographica Section E. It conforms to the requirements of       #
# Notes for Authors for Acta Crystallographica Section E, and has been       #
# peer reviewed under the auspices of the IUCr Commission on Journals.       #
#                                                                            #
# Full details of the Crystallographic Information File format               #
# are given in the paper "The Crystallographic Information File (CIF):       #
# a New Standard Archive File for Crystallography" by S. R. Hall, F. H.      #
# Allen and I. D. Brown [Acta Cryst. (1991), A47, 655-685].                  #
#                                                                            #
# The current version of the core CIF dictionary is obtainable from          #
# ftp://ftp.iucr.org/pub/cif_core.dic.                                       #
#                                                                            #
# Software is freely available for graphical display of the structure(s)     #
# in this CIF. For information consult the CIF software page                 #
# http://www.iucr.org/resources/cif/software.                                #
#                                                                            #
# This file may be used for bona fide research purposes within the           #
# scientific community so long as proper attribution is given to the journal # 
# article from which it was obtained.                                        #
#                                                                            #
##############################################################################
data_global
_audit_creation_method     'WinGX routine CIF_UPDATE'
_audit_conform_dict_name     cif_core.dic
_audit_conform_dict_version     2.3
_journal_date_recd_electronic     2011-06-29
_journal_date_accepted     2011-07-12
_journal_name_full     'Acta Crystallographica, Section E'
_journal_year     2011
_journal_volume     67
_journal_issue      8
_journal_page_first     o2066
_journal_page_last     o2067
_journal_paper_category     QO
_journal_coeditor_code     SU2291
_publ_contact_author_name     'Blacque, Olivier'
_publ_contact_author_address
;
Institut of Inorganic Chemistry
University of Z\"urich
Winterthurerstrasse 190
8057 Z\"urich
Switzerland
;
_publ_contact_author_email     'oblacque@aci.uzh.ch'
_publ_contact_author_fax     '0041446356802'
_publ_contact_author_phone     '0041446354651'
_publ_section_title
;
1,3-Bis(pyridin-2-yl)-1<i>H</i>-benzimidazol-3-ium tetrafluoridoborate
;
loop_
    _publ_author_name
    _publ_author_footnote
    _publ_author_address
    'Grieco, Gabriele' .
;
Institute of Inorganic Chemistry
University of Z\"urich
Winterthurerstrasse 190
8057 Z\"urich
Switzerland
;
    'Blacque, Olivier' .
;
Institute of Inorganic Chemistry
University of Z\"urich
Winterthurerstrasse 190
8057 Z\"urich
Switzerland
;
    'Berke, Heinz' .
;
Institute of Inorganic Chemistry
University of Z\"urich
Winterthurerstrasse 190
8057 Z\"urich
Switzerland
;
data_I
_audit_creation_method     'WinGX routine CIF_UPDATE'
_chemical_name_systematic
;
1,3-Bis(pyridin-2-yl)-1<i>H</i>-benzimidazol-3-ium tetrafluoridoborate
;
_chemical_formula_moiety     'C17 H13 N4 +, B F4 -'
_chemical_formula_sum     'C17 H13 B F4 N4'
_chemical_formula_iupac     'C17 H13 N4 +, B F4 -'
_chemical_formula_weight     360.12
_symmetry_cell_setting     orthorhombic
_symmetry_space_group_name_H-M     'P n m a'
_symmetry_space_group_name_Hall     '-P 2ac 2n'
loop_
    _symmetry_equiv_pos_as_xyz
    'x, y, z'
    '-x+1/2, -y, z+1/2'
    'x+1/2, -y+1/2, -z+1/2'
    '-x, y+1/2, -z'
    '-x, -y, -z'
    'x-1/2, y, -z-1/2'
    '-x-1/2, y-1/2, z-1/2'
    'x, -y-1/2, z'
_cell_length_a     7.3412(2)
_cell_length_b     17.5051(5)
_cell_length_c     12.2426(3)
_cell_angle_alpha     90
_cell_angle_beta     90
_cell_angle_gamma     90
_cell_volume     1573.28(7)
_cell_formula_units_Z     4
_cell_measurement_reflns_used     4054
_cell_measurement_theta_min     2.77
_cell_measurement_theta_max     32.62
_cell_measurement_temperature     183(2)
_cell_special_details     ?
_exptl_crystal_description     plate
_exptl_crystal_colour     red
_exptl_crystal_size_max     0.44
_exptl_crystal_size_mid     0.31
_exptl_crystal_size_min     0.11
_exptl_crystal_density_diffrn     1.52
_exptl_crystal_density_method     'not measured'
_exptl_crystal_F_000     736
_exptl_absorpt_coefficient_mu     0.126
_exptl_absorpt_correction_type     analytical
_exptl_absorpt_process_details
;
[CrysAlisPro (Oxford Diffraction, 2010) based on expressions derived by
Clark
& Reid (1995)]
;
_exptl_absorpt_correction_T_min     0.964
_exptl_absorpt_correction_T_max     0.991
_exptl_special_details
;
Spectroscopic data for the title compound:
^1^H-NMR in CD~3~CN: \d = 10.07 (s, 1H), \d = 8.837 (dd, 2H),
\d = 8.48 (m, 2H),
\d = 8.29 (m,2H), \d = 8.04 (t, 1H), \d = 8.01 (t, 1H), \d = 7.87 (m, 2H)
\d = 7.77 (m, 2H).
^13^C-NMR in CD~3~CN: \d = 150.95, 141.60, 129.49, 126.93, 118.83,
118.26,116.86.
^19^F-NMR in CD~3~CN: \d = -152.32.
;
_diffrn_ambient_temperature     183(2)
_diffrn_radiation_type     MoK\a
_diffrn_radiation_wavelength     0.71073
_diffrn_radiation_source     ?
_diffrn_measurement_device_type
;
Oxford Diffraction Xcalibur diffractometer with a Ruby detector
;
_diffrn_measurement_method     \w
_diffrn_reflns_number     8816
_diffrn_reflns_av_R_equivalents     0.0219
_diffrn_reflns_theta_min     3.24
_diffrn_reflns_theta_max     28.28
_diffrn_reflns_theta_full     28.28
_diffrn_measured_fraction_theta_max     0.999
_diffrn_measured_fraction_theta_full     0.999
_diffrn_reflns_limit_h_min     -9
_diffrn_reflns_limit_h_max     9
_diffrn_reflns_limit_k_min     -20
_diffrn_reflns_limit_k_max     23
_diffrn_reflns_limit_l_min     -12
_diffrn_reflns_limit_l_max     16
_diffrn_standards_number     0
_refine_special_details
;
Refinement of <i>F</i>^2^ against ALL reflections. The weighted <i>R</i>-factor
<i>wR</i> and goodness of fit <i>S</i> are based on <i>F</i>^2^, conventional
<i>R</i>-factors <i>R</i> are based on <i>F</i>, with <i>F</i> set to zero for
negative <i>F</i>^2^. The threshold expression of <i>F</i>^2^ >
\s(<i>F</i>^2^) is used only for calculating <i>R</i>-factors(gt) <i>etc</i>.
and is not relevant to the choice of reflections for refinement.
<i>R</i>-factors based on <i>F</i>^2^ are statistically about twice as large
as those based on <i>F</i>, and <i>R</i>- factors based on ALL data will be
even larger.
;
_reflns_number_total     2014
_reflns_number_gt     1543
_reflns_threshold_expression     I>2\s(I)
_refine_ls_structure_factor_coef     Fsqd
_refine_ls_matrix_type     full
_refine_ls_R_factor_gt     0.0421
_refine_ls_wR_factor_ref     0.117
_refine_ls_goodness_of_fit_ref     1.083
_refine_ls_restrained_S_all     1.083
_refine_ls_number_reflns     2014
_refine_ls_number_parameters     130
_refine_ls_number_restraints     0
_refine_ls_hydrogen_treatment     mixed
_refine_ls_weighting_scheme     calc
_refine_ls_weighting_details
              'w=1/[\s^2^(Fo^2^)+(0.0620P)^2^+0.2418P] where P=(Fo^2^+2Fc^2^)/3'
_refine_ls_shift/su_max     0
_refine_diff_density_max     0.266
_refine_diff_density_min     -0.364
_refine_ls_extinction_method     none
loop_
    _atom_type_symbol
    _atom_type_description
    _atom_type_scat_dispersion_real
    _atom_type_scat_dispersion_imag
    _atom_type_scat_source
    C C 0.0033 0.0016 'International Tables Vol C Tables 4.2.6.8 and 6.1.1.4'
    H H 0 0 'International Tables Vol C Tables 4.2.6.8 and 6.1.1.4'
    N N 0.0061 0.0033 'International Tables Vol C Tables 4.2.6.8 and 6.1.1.4'
    F F 0.0171 0.0103 'International Tables Vol C Tables 4.2.6.8 and 6.1.1.4'
    B B 0.0013 0.0007 'International Tables Vol C Tables 4.2.6.8 and 6.1.1.4'
_computing_data_collection     'CrysAlis PRO (Oxford Diffraction, 2010)'
_computing_cell_refinement     'CrysAlis PRO (Oxford Diffraction, 2010)'
_computing_data_reduction     'CrysAlis PRO (Oxford Diffraction, 2010)'
_computing_structure_solution     'SHELXS97 (Sheldrick, 2008)'
_computing_structure_refinement     'SHELXL97 (Sheldrick, 2008)'
_computing_molecular_graphics
;
<i>Mercury</i> (Macrae <i>et al.</i>, 2006), ORTEP-3 for Windows
(Farrugia, 1997) and
<i>POV-Ray for Windows</i> (Cason, 2003)
;
_computing_publication_material
;
WinGX (Farrugia, 1999) and publCIF (Westrip, 2010)
;
loop_
    _atom_site_type_symbol
    _atom_site_label
    _atom_site_fract_x
    _atom_site_fract_y
    _atom_site_fract_z
    _atom_site_U_iso_or_equiv
    _atom_site_adp_type
    _atom_site_calc_flag
    _atom_site_refinement_flags
    _atom_site_occupancy
    _atom_site_disorder_assembly
    _atom_site_disorder_group
    C C1 0.7110(2) 0.25 0.56060(15) 0.0232(4) Uani d S 1 . .
    C C2 0.64692(16) 0.21032(7) 0.39260(10) 0.0211(3) Uani d . 1 . .
    C C3 0.60860(17) 0.16850(8) 0.29898(10) 0.0243(3) Uani d . 1 . .
    H H3 0.6088 0.1154 0.299 0.029 Uiso calc R 1 . .
    C C4 0.57020(17) 0.20992(8) 0.20603(11) 0.0263(3) Uani d . 1 . .
    H H4 0.5436 0.1841 0.1416 0.032 Uiso calc R 1 . .
    C C5 0.69854(17) 0.11073(8) 0.53968(11) 0.0245(3) Uani d . 1 . .
    C C6 0.6441(2) 0.09450(9) 0.64542(12) 0.0336(3) Uani d . 1 . .
    H H6 0.6026 0.1324 0.6925 0.04 Uiso calc R 1 . .
    C C7 0.6546(2) 0.01864(9) 0.67741(13) 0.0397(4) Uani d . 1 . .
    H H7 0.622 0.0045 0.748 0.048 Uiso calc R 1 . .
    C C8 0.7136(2) -0.03573(9) 0.60414(14) 0.0374(4) Uani d . 1 . .
    H H8 0.7192 -0.087 0.624 0.045 Uiso calc R 1 . .
    C C9 0.7640(2) -0.01265(8) 0.50081(14) 0.0345(4) Uani d . 1 . .
    H H9 0.8038 -0.0496 0.4517 0.041 Uiso calc R 1 . .
    N N1 0.68805(14) 0.18768(6) 0.49998(9) 0.0223(3) Uani d . 1 . .
    N N2 0.75864(17) 0.06028(7) 0.46749(10) 0.0302(3) Uani d . 1 . .
    F F1 0.58623(16) 0.18658(7) 0.89742(12) 0.0763(4) Uani d . 1 . .
    F F2 0.8041(3) 0.2711(2) 0.98569(15) 0.0680(16) Uani d P 0.5 . .
    F F3 0.8073(2) 0.25 0.80661(11) 0.0577(4) Uani d S 1 . .
    B B1 0.6969(3) 0.25 0.89769(19) 0.0338(5) Uani d S 1 . .
    H H1 0.743(3) 0.25 0.6360(19) 0.024(5) Uiso d S 1 . .
loop_
    _atom_site_aniso_label
    _atom_site_aniso_U_11
    _atom_site_aniso_U_22
    _atom_site_aniso_U_33
    _atom_site_aniso_U_12
    _atom_site_aniso_U_13
    _atom_site_aniso_U_23
    C1 0.0249(9) 0.0230(10) 0.0217(9) 0 -0.0010(7) 0
    C2 0.0210(6) 0.0224(7) 0.0200(6) 0.0008(5) 0.0019(5) 0.0021(5)
    C3 0.0254(6) 0.0229(7) 0.0245(7) -0.0016(5) 0.0012(5) -0.0029(5)
    C4 0.0263(6) 0.0313(7) 0.0212(6) -0.0013(5) 0.0002(5) -0.0043(5)
    C5 0.0257(6) 0.0215(7) 0.0263(7) -0.0014(5) -0.0046(5) 0.0030(5)
    C6 0.0450(8) 0.0289(8) 0.0269(7) -0.0052(6) -0.0002(6) 0.0010(6)
    C7 0.0521(9) 0.0371(9) 0.0297(7) -0.0092(7) -0.0045(7) 0.0114(7)
    C8 0.0416(9) 0.0249(8) 0.0457(9) -0.0009(6) -0.0092(7) 0.0117(7)
    C9 0.0388(8) 0.0235(8) 0.0411(8) 0.0055(6) -0.0036(6) 0.0020(6)
    N1 0.0258(5) 0.0211(6) 0.0200(5) 0.0001(4) -0.0006(4) 0.0015(4)
    N2 0.0353(6) 0.0230(6) 0.0325(6) 0.0033(5) 0.0002(5) 0.0019(5)
    F1 0.0558(7) 0.0436(7) 0.1295(12) -0.0010(5) 0.0195(7) 0.0143(7)
    F2 0.0400(9) 0.132(5) 0.0315(9) -0.0042(12) -0.0083(7) -0.0174(14)
    F3 0.0646(10) 0.0810(12) 0.0276(7) 0 0.0114(6) 0
    B1 0.0284(11) 0.0494(16) 0.0236(11) 0 -0.0016(9) 0
_geom_special_details
;
All e.s.d.'s (except the e.s.d. in the dihedral angle between two l.s. planes)
are estimated using the full covariance matrix. The cell e.s.d.'s are taken
into account individually in the estimation of e.s.d.'s in distances, angles
and torsion angles; correlations between e.s.d.'s in cell parameters are only
used when they are defined by crystal symmetry. An approximate (isotropic)
treatment of cell e.s.d.'s is used for estimating e.s.d.'s involving l.s.
planes.
;
loop_
    _geom_bond_atom_site_label_1
    _geom_bond_atom_site_label_2
    _geom_bond_site_symmetry_2
    _geom_bond_distance
    _geom_bond_publ_flag
    C1 N1 . 1.3302(15) ?
    C1 H1 . 0.95(2) ?
    C2 C3 . 1.3887(18) ?
    C2 C2 8_565 1.389(3) ?
    C2 N1 . 1.4060(16) ?
    C3 C4 . 1.3784(18) ?
    C3 H3 . 0.93 ?
    C4 C4 8_565 1.403(3) ?
    C4 H4 . 0.93 ?
    C5 N2 . 1.3249(18) ?
    C5 C6 . 1.384(2) ?
    C5 N1 . 1.4341(17) ?
    C6 C7 . 1.387(2) ?
    C6 H6 . 0.93 ?
    C7 C8 . 1.378(2) ?
    C7 H7 . 0.93 ?
    C8 C9 . 1.379(2) ?
    C8 H8 . 0.93 ?
    C9 N2 . 1.3408(19) ?
    C9 H9 . 0.93 ?
    F1 B1 . 1.3756(18) ?
    F2 B1 . 1.384(3) ?
    F3 B1 . 1.379(3) ?
loop_
    _geom_angle_atom_site_label_1
    _geom_angle_atom_site_label_2
    _geom_angle_atom_site_label_3
    _geom_angle_site_symmetry_1
    _geom_angle_site_symmetry_3
    _geom_angle
    _geom_angle_publ_flag
    N1 C1 N1 . 8_565 110.20(16) ?
    N1 C1 H1 . . 124.88(9) ?
    N1 C1 H1 8_565 . 124.88(9) ?
    C3 C2 C2 . 8_565 121.81(8) ?
    C3 C2 N1 . . 131.81(12) ?
    C2 C2 N1 8_565 . 106.37(7) ?
    C4 C3 C2 . . 116.46(13) ?
    C4 C3 H3 . . 121.8 ?
    C2 C3 H3 . . 121.8 ?
    C3 C4 C4 . 8_565 121.74(8) ?
    C3 C4 H4 . . 119.1 ?
    C4 C4 H4 8_565 . 119.1 ?
    N2 C5 C6 . . 125.68(13) ?
    N2 C5 N1 . . 114.70(12) ?
    C6 C5 N1 . . 119.61(12) ?
    C5 C6 C7 . . 116.38(14) ?
    C5 C6 H6 . . 121.8 ?
    C7 C6 H6 . . 121.8 ?
    C8 C7 C6 . . 119.69(14) ?
    C8 C7 H7 . . 120.2 ?
    C6 C7 H7 . . 120.2 ?
    C7 C8 C9 . . 118.64(14) ?
    C7 C8 H8 . . 120.7 ?
    C9 C8 H8 . . 120.7 ?
    N2 C9 C8 . . 123.39(15) ?
    N2 C9 H9 . . 118.3 ?
    C8 C9 H9 . . 118.3 ?
    C1 N1 C2 . . 108.53(11) ?
    C1 N1 C5 . . 125.06(12) ?
    C2 N1 C5 . . 126.39(11) ?
    C5 N2 C9 . . 116.19(13) ?
    F1 B1 F1 . 8_565 107.61(19) ?
    F1 B1 F3 . . 110.21(13) ?
    F1 B1 F2 . 8_565 97.01(18) ?
    F1 B1 F2 . . 123.6(2) ?
    F1 B1 F2 8_565 . 97.01(18) ?
    F3 B1 F2 . . 107.17(18) ?
loop_
    _geom_hbond_atom_site_label_D
    _geom_hbond_atom_site_label_H
    _geom_hbond_atom_site_label_A
    _geom_hbond_site_symmetry_A
    _geom_hbond_distance_DH
    _geom_hbond_distance_HA
    _geom_hbond_distance_DA
    _geom_hbond_angle_DHA
    C1 H1 F3 . 0.95(2) 2.14(2) 3.094(2) 178.4(18)
    C9 H9 F1 2_654 0.93 2.62 3.4759(19) 154
