# Supplementary material for: 1,3-Bis(pyridin-2-yl)-1H-benzimidazol-3-ium tetra­fluoridoborate
Source: Acta Crystallogr Sect E Struct Rep Online. 2011 Jul 16;67(Pt 8):o2066–7. doi: 10.1107/S1600536811027942 (PMC3213512; doi:10.1107/S1600536811027942)
Supplement: Supplementary file 2 [file e-67-o2066-Isup2.hkl]

#
# h,k,l, Fc-squared, Fo-squared, sigma(Fo-squared) and status flag
#
data_I
_shelx_title ' grec0707 in Pnma'
_shelx_refln_list_code          4
_shelx_F_calc_maximum      214.11
_exptl_crystal_F_000       736.00
_reflns_d_resolution_high  0.7500
 
loop_
 _symmetry_equiv_pos_as_xyz
 'x, y, z'
 '-x+1/2, -y, z+1/2'
 'x+1/2, -y+1/2, -z+1/2'
 '-x, y+1/2, -z'
 '-x, -y, -z'
 'x-1/2, y, -z-1/2'
 '-x-1/2, y-1/2, z-1/2'
 'x, -y-1/2, z'
 
_cell_length_a     7.3412
_cell_length_b    17.5051
_cell_length_c    12.2426
_cell_angle_alpha  90.000
_cell_angle_beta   90.000
_cell_angle_gamma  90.000
 
_shelx_F_squared_multiplier     1.000
 
loop_
 _refln_index_h
 _refln_index_k
 _refln_index_l
 _refln_F_squared_calc
 _refln_F_squared_meas
 _refln_F_squared_sigma
 _refln_observed_status
   2   0   0    45842.39    44456.50    172.62 o
   4   0   0      277.00      268.01      5.76 o
   6   0   0       90.88       86.85      4.28 o
   8   0   0      153.00      183.26     13.21 o
   2   1   0    33497.21    32020.69    127.43 o
   4   1   0      584.23      525.07      6.35 o
   6   1   0       47.44       37.99      2.43 o
   8   1   0       34.45       35.21      6.27 o
   2   2   0     3384.54     3386.20     13.54 o
   4   2   0     2284.27     2470.27     16.05 o
   6   2   0       70.39       74.81      2.58 o
   8   2   0      561.61      575.69     14.83 o
   2   3   0        0.59        5.20      0.98 o
   4   3   0     1085.76     1107.04      5.49 o
   6   3   0       51.15       54.85      2.02 o
   8   3   0       58.44       57.40      6.50 o
   0   4   0    19103.40    18750.67    296.87 o
   2   4   0     6983.42     6779.98     30.97 o
   4   4   0      772.14      745.61      6.64 o
   6   4   0        0.40        0.16      1.83 o
   8   4   0       30.30       43.14      8.75 o
   2   5   0     2481.07     2329.51     11.72 o
   4   5   0      165.05      196.10      5.52 o
   6   5   0      116.24      132.94      3.58 o
   8   5   0      190.05      167.32      9.55 o
   0   6   0      207.21      191.20      3.75 o
   2   6   0     3155.47     3056.30     19.56 o
   4   6   0      944.81      902.29      9.11 o
   6   6   0      246.63      249.73      4.59 o
   8   6   0       31.68       26.14      5.88 o
   2   7   0     3416.34     3529.84     16.63 o
   4   7   0      616.33      592.71      8.18 o
   6   7   0      219.11      212.59      8.99 o
   8   7   0        5.75        6.20      5.62 o
   0   8   0     1677.85     1950.38     26.38 o
   2   8   0     1247.55     1150.76      7.04 o
   4   8   0      291.46      318.61      7.88 o
   6   8   0      380.06      379.68     11.11 o
   8   8   0       16.85       10.03      5.53 o
   2   9   0     4084.46     4349.86     34.73 o
   4   9   0        1.31       -0.63      4.48 o
   6   9   0        7.28        5.62      5.35 o
   8   9   0        0.38        7.19      6.00 o
   0  10   0     2605.50     3093.51     89.39 o
   2  10   0      474.32      408.29      4.26 o
   4  10   0     1125.29     1165.02     24.41 o
   6  10   0       81.18       80.03      7.21 o
   8  10   0       59.40       71.75      6.09 o
   2  11   0     2278.16     2416.76     22.47 o
   4  11   0      182.13      199.51     12.20 o
   6  11   0       25.19       28.21      5.92 o
   8  11   0       51.44       60.24      6.91 o
   0  12   0       27.77       21.68      4.41 o
   2  12   0       82.08       99.64      2.70 o
   4  12   0        5.97        6.53      6.34 o
   6  12   0        0.43        2.34      5.84 o
   8  12   0       35.02       33.60      7.34 o
   2  13   0      701.85      643.72      6.50 o
   4  13   0      297.47      290.68     14.76 o
   6  13   0        7.09        5.35      6.33 o
   8  13   0      103.58       99.56      9.32 o
   0  14   0     1623.16     1622.05     39.83 o
   2  14   0      368.42      399.37      8.15 o
   4  14   0        4.23        6.35      6.83 o
   6  14   0       27.14       31.19      7.74 o
   2  15   0        3.22        6.74      5.33 o
   4  15   0       17.11       16.66      7.81 o
   6  15   0      180.48      171.43     10.33 o
   0  16   0      302.12      319.98     15.56 o
   2  16   0      274.03      264.49     10.19 o
   4  16   0      367.09      335.66     17.74 o
   6  16   0       43.34       41.98      8.41 o
   2  17   0       19.59       34.66      6.09 o
   4  17   0      113.45      104.74     12.15 o
   6  17   0      179.94      175.16     11.45 o
   0  18   0        3.81       15.56      8.69 o
   2  18   0        0.87        4.72      5.65 o
   4  18   0        1.56        3.69      9.78 o
   6  18   0       64.09       66.22      9.62 o
   2  19   0       16.82       12.84      6.01 o
   4  19   0        1.21        2.77     11.01 o
   0  20   0       63.27       86.04     12.82 o
   2  20   0       61.46       55.08      7.48 o
   4  20   0       19.55        9.07     11.94 o
   2  21   0       93.03      125.37     10.06 o
   4  21   0      145.82      145.08     16.57 o
   0  22   0      157.53      205.00     16.56 o
   2  22   0       59.26       78.98      9.01 o
   1   0   1     2363.38     2221.50     12.94 o
   2   0   1      199.52      183.76      1.70 o
   3   0   1    15410.38    15473.81     61.36 o
   4   0   1      722.88      799.25      5.38 o
   5   0   1     3222.67     3250.54     12.31 o
   6   0   1       51.95       59.46      2.30 o
   7   0   1       32.21       40.97      4.49 o
   8   0   1        0.13       -1.41      4.29 o
   9   0   1        6.43        5.41      5.52 o
   1   1   1     2987.15     2686.68      8.77 o
   2   1   1     1890.45     1894.96      6.15 o
   3   1   1     1371.94     1352.44      4.03 o
   4   1   1      158.77      167.70      1.51 o
   5   1   1      550.95      569.25      6.14 o
   6   1   1      110.81      114.14      2.60 o
   7   1   1       27.97       24.88      2.91 o
   8   1   1       34.40       38.93      3.58 o
   9   1   1       25.60       31.84      4.44 o
   1   2   1       94.58       93.02      1.60 o
   2   2   1     9172.01     9118.45     41.07 o
   3   2   1     2300.84     2286.24      8.02 o
   4   2   1      645.03      631.22      3.64 o
   5   2   1     1254.22     1197.78      5.24 o
   6   2   1        4.15        6.18      1.42 o
   7   2   1        0.49        0.10      1.98 o
   8   2   1       15.19       17.92      3.22 o
   9   2   1        7.54        6.35      4.67 o
   0   3   1       75.84       66.77      2.97 o
   1   3   1     4236.53     4455.71     14.73 o
   2   3   1     1851.79     1813.65      5.30 o
   3   3   1        7.18       10.21      0.80 o
   4   3   1     1099.12     1112.17      5.34 o
   5   3   1       79.58       81.90      1.61 o
   6   3   1       33.90       30.01      1.43 o
   7   3   1        0.06        0.51      2.02 o
   8   3   1        5.05        9.78      3.36 o
   9   3   1       21.58       24.30      4.96 o
   1   4   1        2.74        3.89      0.78 o
   2   4   1       70.81       74.52      1.45 o
   3   4   1      123.52      134.39      1.96 o
   4   4   1        1.48        0.92      0.64 o
   5   4   1       33.22       32.26      1.18 o
   6   4   1        8.11        6.72      1.13 o
   7   4   1       26.58       27.97      2.42 o
   8   4   1       20.87       21.98      3.97 o
   9   4   1        5.32       10.71      5.46 o
   0   5   1      963.65      989.51      6.52 o
   1   5   1      791.09      733.79      4.67 o
   2   5   1      220.70      189.85      2.30 o
   3   5   1      276.84      247.69      2.33 o
   4   5   1      227.87      235.72      3.23 o
   5   5   1       74.26       68.11      2.06 o
   6   5   1       87.37       86.35      2.71 o
   7   5   1      175.06      180.44      4.57 o
   8   5   1        5.36        4.78      3.13 o
   9   5   1      130.82      127.81     10.79 o
   1   6   1      734.48      699.72      3.83 o
   2   6   1       11.94        6.10      1.08 o
   3   6   1       79.67       91.82      1.94 o
   4   6   1        1.26        3.29      1.06 o
   5   6   1        0.75        1.97      1.64 o
   6   6   1       55.44       58.52      2.34 o
   7   6   1       41.16       41.73      2.88 o
   8   6   1       18.58       18.28      3.03 o
   9   6   1       10.48        6.93      6.50 o
   0   7   1     3535.75     3755.05     12.09 o
   1   7   1      385.36      424.78      3.58 o
   2   7   1     1491.87     1442.74      9.05 o
   3   7   1      173.75      138.09      2.75 o
   4   7   1       17.79       18.58      1.57 o
   5   7   1      268.85      265.69      5.13 o
   6   7   1        4.52        6.65      1.97 o
   7   7   1       61.12       65.36      3.24 o
   8   7   1        0.09       -0.72      3.08 o
   9   7   1        3.01        2.79      6.01 o
   1   8   1      728.27      699.73      4.66 o
   2   8   1      128.31      169.14      2.51 o
   3   8   1        7.97        6.65      1.80 o
   4   8   1       16.50       13.81      1.28 o
   5   8   1       79.78       73.24      2.91 o
   6   8   1       20.57       23.05      2.63 o
   7   8   1       80.82       87.48      3.53 o
   8   8   1        0.87        2.39      3.33 o
   9   8   1       10.22        7.44      5.20 o
   0   9   1      593.22      728.38      5.89 o
   1   9   1     2648.84     2949.84     16.29 o
   2   9   1      141.16      125.12      2.68 o
   3   9   1     1944.99     1921.74     12.48 o
   4   9   1        2.50        2.41      1.19 o
   5   9   1       73.87       76.31      2.96 o
   6   9   1       28.05       33.73      2.70 o
   7   9   1       58.18       63.69      4.87 o
   8   9   1       11.04       11.32      3.70 o
   9   9   1        2.02        3.27      5.08 o
   1  10   1        0.21        4.20      1.35 o
   2  10   1      201.45      182.38      3.25 o
   3  10   1      743.30      768.57      6.47 o
   4  10   1       27.73       27.95      1.53 o
   5  10   1      211.42      205.17      4.05 o
   6  10   1       74.59       75.60      4.48 o
   7  10   1      115.31      140.31      6.01 o
   8  10   1        3.00       10.57      3.86 o
   0  11   1       41.76       49.18      2.75 o
   1  11   1       24.99       33.78      1.96 o
   2  11   1       20.20       25.88      1.76 o
   3  11   1      168.25      163.26      2.85 o
   4  11   1      111.04      106.61      3.62 o
   5  11   1     1103.98     1101.31     13.57 o
   6  11   1        0.06        2.16      3.53 o
   7  11   1      411.22      410.01      9.19 o
   8  11   1       70.21       88.16      5.30 o
   1  12   1        1.56        1.87      1.79 o
   2  12   1       71.86       61.82      2.39 o
   3  12   1      121.11      115.98      2.22 o
   4  12   1       13.04       12.19      2.57 o
   5  12   1      118.03      127.28      6.17 o
   6  12   1        0.83        1.94      4.00 o
   7  12   1        1.01        7.07      4.37 o
   8  12   1       58.62       49.95      5.65 o
   0  13   1     1981.53     1818.48     30.53 o
   1  13   1      209.89      214.15      4.73 o
   2  13   1      109.69      117.92      3.14 o
   3  13   1      229.85      248.25      3.17 o
   4  13   1       57.42       53.79      4.47 o
   5  13   1      176.39      175.59      9.16 o
   6  13   1       43.22       39.19      4.92 o
   7  13   1      104.45      105.17      6.78 o
   8  13   1       26.97       28.05      6.13 o
   1  14   1       10.35       15.55      2.77 o
   2  14   1      343.71      292.47      4.62 o
   3  14   1      371.58      342.98      4.15 o
   4  14   1        1.48        1.96      3.31 o
   5  14   1      577.09      555.11     12.69 o
   6  14   1       37.48       42.82      5.41 o
   7  14   1      284.22      281.55      9.31 o
   0  15   1      218.25      195.21      9.08 o
   1  15   1      411.39      388.11      6.60 o
   2  15   1       12.42       10.10      3.67 o
   3  15   1     1019.68      933.51     14.21 o
   4  15   1        0.43        2.78      4.05 o
   5  15   1      238.69      216.65     10.86 o
   6  15   1       26.79       29.67      5.21 o
   7  15   1        0.55        1.68      5.22 o
   1  16   1      136.52      121.58      5.54 o
   2  16   1       36.38       28.26      4.11 o
   3  16   1       22.55       20.68      4.59 o
   4  16   1      119.11      113.30      6.51 o
   5  16   1       61.51       67.79      6.97 o
   6  16   1        0.59        3.04      5.30 o
   7  16   1        7.70        9.53      5.23 o
   0  17   1      687.71      647.65     15.72 o
   1  17   1       16.34       15.38      4.24 o
   2  17   1        4.51        7.04      4.03 o
   3  17   1       59.39       67.12      5.94 o
   4  17   1       44.83       55.50      5.51 o
   5  17   1        4.36        9.80      5.75 o
   6  17   1        8.25        8.42      5.53 o
   1  18   1        7.18        7.56      3.98 o
   2  18   1      255.82      207.09      7.05 o
   3  18   1       17.62       20.74      5.24 o
   4  18   1        2.63        4.97      4.65 o
   5  18   1       64.86       72.68      7.40 o
   6  18   1       16.86       22.24      6.39 o
   0  19   1       79.49       64.69      8.02 o
   1  19   1       19.23       20.01      4.66 o
   2  19   1        3.57        2.55      4.85 o
   3  19   1        0.01        4.35      5.13 o
   4  19   1       42.43       48.38      9.02 o
   5  19   1        3.54        6.79      6.28 o
   1  20   1        1.30        4.00      4.39 o
   2  20   1        4.44        5.34      4.91 o
   3  20   1        8.66       21.88      7.05 o
   4  20   1        0.00       -2.59      7.67 o
   5  20   1        3.47       13.46      7.14 o
   0  21   1       13.16       12.78      6.53 o
   1  21   1      174.66      190.96      7.88 o
   2  21   1       52.12       54.37      6.97 o
   3  21   1       33.17       33.18      6.33 o
   4  21   1        6.89        6.36      8.40 o
   1  22   1        9.88       16.97      6.17 o
   2  22   1       54.82       66.69      7.22 o
   3  22   1        6.56       11.01      5.89 o
   0  23   1      254.58      287.90     13.83 o
   1  23   1        3.66        7.39      5.81 o
   0   0   2    14601.06    14032.02    118.84 o
   1   0   2       54.04       24.12      1.83 o
   2   0   2    25503.66    24985.59    112.18 o
   3   0   2     1627.87     1656.09      8.03 o
   4   0   2     5052.87     5264.75     17.88 o
   5   0   2        0.00       -0.15      1.26 o
   6   0   2        6.85        4.48      1.88 o
   7   0   2      135.82      114.57      4.14 o
   8   0   2       45.81       47.54      5.12 o
   9   0   2       10.91        4.57      4.53 o
   1   1   2     1183.03     1168.54      5.34 o
   2   1   2       11.52       10.75      0.99 o
   3   1   2       19.18       26.18      0.92 o
   4   1   2     2290.99     2362.25     10.49 o
   5   1   2      748.43      732.63      4.08 o
   6   1   2      232.61      231.35      3.03 o
   7   1   2       46.17       32.69      2.36 o
   8   1   2        5.32        6.13      3.05 o
   9   1   2        5.12        0.29      3.65 o
   0   2   2      683.61      650.02      8.73 o
   1   2   2    14294.15    14093.64     79.34 o
   2   2   2       65.48       66.82      1.44 o
   3   2   2      459.11      447.31      3.02 o
   4   2   2     1208.78     1187.02      4.47 o
   5   2   2      892.60      896.87      4.37 o
   6   2   2     1240.58     1235.93      8.52 o
   7   2   2       28.59       31.96      2.52 o
   8   2   2      128.15      123.15      5.20 o
   9   2   2        1.52        3.84      3.65 o
   1   3   2     1230.29     1269.95      6.65 o
   2   3   2      282.60      269.51      3.17 o
   3   3   2      737.32      798.17      5.21 o
   4   3   2      240.45      255.51      2.39 o
   5   3   2      171.65      159.32      2.08 o
   6   3   2       37.93       38.03      2.39 o
   7   3   2      281.96      257.79      4.71 o
   8   3   2        5.00        6.38      3.45 o
   9   3   2       11.80        8.73      3.57 o
   0   4   2      554.60      504.44     11.88 o
   1   4   2      352.09      367.91      3.51 o
   2   4   2      673.36      680.98      8.05 o
   3   4   2       26.85       19.90      1.10 o
   4   4   2      158.96      165.31      2.50 o
   5   4   2      265.75      268.50      3.16 o
   6   4   2      110.03      114.62      2.57 o
   7   4   2       65.93       69.64      2.96 o
   8   4   2      115.76      113.43      5.14 o
   9   4   2        3.20        7.19      4.10 o
   1   5   2      980.41      899.12      8.77 o
   2   5   2       17.44       25.84      1.31 o
   3   5   2       36.91       44.91      1.05 o
   4   5   2      136.87      142.68      3.19 o
   5   5   2      278.81      280.09      3.22 o
   6   5   2      115.72      125.13      2.80 o
   7   5   2        0.30        2.42      2.35 o
   8   5   2        5.00        4.98      3.07 o
   9   5   2        1.31        1.03      4.67 o
   0   6   2      297.99      304.12      4.21 o
   1   6   2      106.95      102.68      2.01 o
   2   6   2        0.04        0.73      1.10 o
   3   6   2     1586.48     1539.25     12.97 o
   4   6   2       41.95       44.80      1.56 o
   5   6   2        0.35        0.86      0.92 o
   6   6   2       15.21       18.50      1.88 o
   7   6   2      101.75      101.07      3.60 o
   8   6   2       14.45       18.14      2.78 o
   9   6   2        1.69        3.44      5.18 o
   1   7   2     2987.23     2943.16     16.91 o
   2   7   2      129.67      126.07      2.42 o
   3   7   2     1315.81     1438.34     10.82 o
   4   7   2        6.42        4.85      1.38 o
   5   7   2        2.97        2.56      1.33 o
   6   7   2        4.79        5.25      2.77 o
   7   7   2       95.17      100.17      3.65 o
   8   7   2       59.40       58.81      3.81 o
   9   7   2       49.09       34.22      5.95 o
   0   8   2      937.44     1049.58     13.55 o
   1   8   2     1625.15     1915.52     10.10 o
   2   8   2      363.48      381.12      4.38 o
   3   8   2      440.78      376.58      4.71 o
   4   8   2        5.87        5.58      1.53 o
   5   8   2        0.33        1.29      1.53 o
   6   8   2       54.13       61.02      3.57 o
   7   8   2       72.99       72.97      3.44 o
   8   8   2        0.24        1.50      3.18 o
   9   8   2        4.05       -0.53      5.07 o
   1   9   2      495.98      499.72      4.19 o
   2   9   2      171.56      186.89      3.41 o
   3   9   2       55.43       68.94      3.59 o
   4   9   2      125.82      133.89      3.23 o
   5   9   2      148.80      142.98      3.35 o
   6   9   2       17.64       21.03      2.81 o
   7   9   2       26.84       28.72      4.24 o
   8   9   2       33.97       39.73      3.99 o
   0  10   2      143.19      159.55      4.48 o
   1  10   2      152.32      161.00      3.25 o
   2  10   2      140.11      157.10      3.44 o
   3  10   2       61.37       71.32      3.11 o
   4  10   2       30.80       30.03      2.40 o
   5  10   2       10.06       11.09      1.98 o
   6  10   2      101.21      110.58      6.65 o
   7  10   2        8.71        4.91      4.03 o
   8  10   2       11.28       21.97      3.80 o
   1  11   2        8.35        4.17      1.97 o
   2  11   2       21.05       21.08      2.39 o
   3  11   2       12.06       15.07      3.01 o
   4  11   2      141.37      134.16      2.72 o
   5  11   2       37.64       37.99      2.66 o
   6  11   2        2.15        6.96      3.86 o
   7  11   2        2.36        4.92      4.39 o
   8  11   2       25.84       42.78      5.44 o
   0  12   2      134.83      145.86      5.30 o
   1  12   2       15.72       10.12      1.89 o
   2  12   2       67.96       63.18      3.14 o
   3  12   2        0.06        1.03      3.04 o
   4  12   2      111.53      120.43      3.36 o
   5  12   2      228.77      237.10      7.33 o
   6  12   2       49.95       56.27      5.23 o
   7  12   2        6.70        7.28      4.43 o
   8  12   2       22.59       34.07      5.20 o
   1  13   2        5.32        7.41      2.33 o
   2  13   2        8.93        7.85      2.10 o
   3  13   2      530.38      498.80      9.52 o
   4  13   2       63.06       62.60      3.96 o
   5  13   2       81.60       87.43      5.58 o
   6  13   2      508.54      514.05      9.68 o
   7  13   2      264.08      267.38     10.29 o
   8  13   2       73.26       64.79      7.44 o
   0  14   2      133.72      133.90     10.35 o
   1  14   2      269.61      245.05      5.52 o
   2  14   2        2.34        4.39      2.13 o
   3  14   2      459.17      434.30     12.31 o
   4  14   2        3.57        5.97      3.28 o
   5  14   2       73.12       77.64      5.57 o
   6  14   2       26.64       24.16      7.71 o
   7  14   2       11.16       18.12      6.47 o
   1  15   2      186.59      177.48      6.24 o
   2  15   2      541.48      510.92     10.91 o
   3  15   2        3.35        1.62      4.34 o
   4  15   2      187.21      186.75      5.80 o
   5  15   2       96.18       98.19      7.45 o
   6  15   2      126.35      129.65     10.33 o
   7  15   2       11.59       26.10      6.90 o
   0  16   2     1314.56     1162.22     19.62 o
   1  16   2      396.79      428.72      9.09 o
   2  16   2      259.74      249.13      8.46 o
   3  16   2        7.42        5.29      4.44 o
   4  16   2       16.33       16.05      4.58 o
   5  16   2       39.07       41.02      6.02 o
   6  16   2       18.33       19.43      8.24 o
   7  16   2        3.75        5.01      6.55 o
   1  17   2        4.23        9.56      4.56 o
   2  17   2      195.63      192.78      8.07 o
   3  17   2       59.96       51.70      5.57 o
   4  17   2        8.85        9.42      4.35 o
   5  17   2       25.67       27.65      6.28 o
   6  17   2       19.72       27.67      8.10 o
   0  18   2        0.01        1.10      6.26 o
   1  18   2       88.37       71.32      5.94 o
   2  18   2       96.78       76.84      6.07 o
   3  18   2       11.13       13.66      4.85 o
   4  18   2       94.17       90.14      6.64 o
   5  18   2        5.17        4.87      6.55 o
   6  18   2        0.04        2.14      7.99 o
   1  19   2        2.44        5.41      4.87 o
   2  19   2       65.09       77.52      6.67 o
   3  19   2        1.43        9.98      5.20 o
   4  19   2        0.10       -1.54      4.91 o
   5  19   2       67.76       68.89      7.79 o
   0  20   2       91.81       78.37     12.05 o
   1  20   2        1.00        2.18      5.17 o
   2  20   2       24.39       35.04      6.24 o
   3  20   2       18.03       20.39      5.62 o
   4  20   2        0.37        3.60      8.09 o
   1  21   2       27.93       38.03      6.36 o
   2  21   2        6.66        5.66      5.51 o
   3  21   2       27.08       29.04      6.17 o
   4  21   2       44.11       57.18      9.56 o
   0  22   2        0.00        1.53     10.22 o
   1  22   2        3.64        7.27      7.29 o
   2  22   2       45.62       54.60      8.35 o
   3  22   2        0.62        2.83      6.71 o
   1  23   2       12.44       14.96      7.82 o
   1   0   3      206.77      225.53      5.19 o
   2   0   3     7755.30     7728.51     96.42 o
   3   0   3     1180.00     1146.90      9.12 o
   4   0   3        1.15        2.40      1.03 o
   5   0   3      472.39      439.90      5.25 o
   6   0   3      780.57      792.80      6.74 o
   7   0   3      779.69      801.55      8.91 o
   8   0   3      743.48      682.79     12.81 o
   9   0   3       78.65       74.93     13.43 o
   0   1   3     7369.28     7106.04     77.30 o
   1   1   3     1890.71     1844.99     10.01 o
   2   1   3      552.72      561.67      3.09 o
   3   1   3      502.34      510.85      3.10 o
   4   1   3      173.67      172.40      2.02 o
   5   1   3      637.08      639.07      3.85 o
   6   1   3      372.87      374.21      4.41 o
   7   1   3      213.13      189.85      3.28 o
   8   1   3      155.26      169.39      5.92 o
   9   1   3      210.44      214.28      8.14 o
   1   2   3     3553.86     3439.46     12.57 o
   2   2   3      825.05      770.43      4.52 o
   3   2   3     1849.87     1920.94      8.37 o
   4   2   3      960.53      975.65      5.07 o
   5   2   3      676.83      622.06      3.98 o
   6   2   3       13.52       21.89      1.62 o
   7   2   3      353.98      363.71      5.97 o
   8   2   3      109.98      102.62      4.99 o
   9   2   3        3.23        1.66      4.61 o
   0   3   3     1927.74     1890.22      9.38 o
   1   3   3       84.05       86.44      1.88 o
   2   3   3      137.83      135.18      1.93 o
   3   3   3     1934.76     2015.42     12.49 o
   4   3   3      598.93      627.81      4.56 o
   5   3   3      167.81      165.19      2.62 o
   6   3   3      523.65      510.63      4.27 o
   7   3   3       25.80       22.16      2.44 o
   8   3   3       16.55       19.37      3.62 o
   9   3   3        3.49        2.43      4.51 o
   1   4   3       57.34       73.92      2.04 o
   2   4   3      253.17      298.60      3.99 o
   3   4   3      400.35      431.11      3.77 o
   4   4   3        0.03        1.47      1.23 o
   5   4   3      436.38      441.01      4.02 o
   6   4   3      337.19      308.34      4.12 o
   7   4   3        0.75        2.76      2.26 o
   8   4   3       80.82       72.58      4.65 o
   9   4   3        0.00        1.94      4.50 o
   0   5   3     4113.43     4278.78     17.94 o
   1   5   3      105.67      107.89      2.53 o
   2   5   3      448.52      529.53      6.53 o
   3   5   3       20.60       22.73      1.39 o
   4   5   3        8.59        7.66      0.89 o
   5   5   3      215.31      239.60      3.19 o
   6   5   3       82.86       73.21      2.67 o
   7   5   3      171.97      159.62      3.93 o
   8   5   3       64.09       50.42      3.79 o
   9   5   3        0.49        2.64      7.52 o
   1   6   3       16.21       11.98      1.43 o
   2   6   3        6.66        4.60      1.46 o
   3   6   3        0.43        0.38      1.06 o
   4   6   3     1151.05     1135.03      6.93 o
   5   6   3        6.65        6.07      0.94 o
   6   6   3      251.42      244.64      5.02 o
   7   6   3       20.54       23.47      2.64 o
   8   6   3        1.12        2.52      2.72 o
   9   6   3       65.22       52.11      8.74 o
   0   7   3      480.24      544.79      6.06 o
   1   7   3        3.18        4.83      1.76 o
   2   7   3     3135.95     3205.80     14.79 o
   3   7   3       37.71       28.35      1.80 o
   4   7   3      672.43      683.63      4.58 o
   5   7   3       12.40       10.91      1.02 o
   6   7   3      189.92      192.78      6.03 o
   7   7   3       41.53       40.12      3.03 o
   8   7   3       20.26       13.15      2.86 o
   9   7   3        1.57       -0.64      6.91 o
   1   8   3      605.38      562.80      6.73 o
   2   8   3      269.20      268.07      3.45 o
   3   8   3      127.04      131.65      2.91 o
   4   8   3     1121.52     1109.19     12.51 o
   5   8   3       18.36       14.20      2.40 o
   6   8   3       97.99       88.76      4.16 o
   7   8   3        6.24        7.33      2.57 o
   8   8   3       19.00       20.02      3.49 o
   9   8   3       50.74       54.86      8.61 o
   0   9   3     1130.54     1180.79     20.77 o
   1   9   3      657.20      701.62      8.73 o
   2   9   3      190.86      179.47      4.49 o
   3   9   3        1.03        2.10      2.08 o
   4   9   3       77.41       81.12      2.41 o
   5   9   3      151.67      158.18      3.52 o
   6   9   3      144.29      136.75      4.70 o
   7   9   3        1.56        4.08      2.87 o
   8   9   3        7.20       13.12      3.56 o
   1  10   3      152.72      155.59      3.36 o
   2  10   3        0.00        1.57      1.97 o
   3  10   3        0.20       -0.31      2.20 o
   4  10   3      661.70      617.11      7.30 o
   5  10   3       38.46       34.01      2.47 o
   6  10   3        8.89       10.38      2.90 o
   7  10   3      247.31      253.43      7.92 o
   8  10   3        0.10        5.20      3.73 o
   0  11   3        0.04        1.78      3.07 o
   1  11   3      431.25      427.32      5.41 o
   2  11   3       54.61       55.54      2.96 o
   3  11   3      447.84      460.23      7.13 o
   4  11   3      100.63       96.11      3.73 o
   5  11   3        4.13        7.12      2.50 o
   6  11   3      110.05      105.45      6.95 o
   7  11   3       38.27       33.75      4.70 o
   8  11   3       35.57       39.69      4.26 o
   1  12   3      281.44      285.16      5.25 o
   2  12   3      216.29      203.67      4.74 o
   3  12   3       83.85       80.55      4.03 o
   4  12   3       90.48       97.96      4.73 o
   5  12   3       16.08       17.77      3.11 o
   6  12   3      137.13      141.23      7.66 o
   7  12   3       24.18       22.74      5.24 o
   8  12   3       20.01       30.11      4.44 o
   0  13   3     1066.87     1023.76     14.27 o
   1  13   3      396.79      392.88      8.37 o
   2  13   3      250.04      239.47      5.34 o
   3  13   3       23.16       21.39      3.35 o
   4  13   3       51.13       44.22      4.04 o
   5  13   3       50.17       51.80      3.90 o
   6  13   3        3.41        4.29      5.48 o
   7  13   3      213.62      220.58      8.37 o
   1  14   3        0.76        1.06      3.83 o
   2  14   3      916.23      917.21     15.74 o
   3  14   3      130.59      113.36      5.49 o
   4  14   3      391.71      390.35      9.37 o
   5  14   3      329.63      318.36      7.62 o
   6  14   3       15.82       19.70      6.21 o
   7  14   3       20.14       29.04      5.81 o
   0  15   3      426.36      486.21     18.32 o
   1  15   3     2263.36     2098.61     30.65 o
   2  15   3       19.32       24.55      4.15 o
   3  15   3      409.53      390.40      8.62 o
   4  15   3       91.29       84.79      5.22 o
   5  15   3       27.98       30.61      6.20 o
   6  15   3       31.10       22.28      6.43 o
   7  15   3       30.16       30.79      6.37 o
   1  16   3      170.11      168.78      9.51 o
   2  16   3       87.68       80.49      5.01 o
   3  16   3      374.11      362.78      9.70 o
   4  16   3       13.87       12.55      3.91 o
   5  16   3       18.38       17.99      5.98 o
   6  16   3        0.08        6.37      7.20 o
   0  17   3       49.50       43.76      9.76 o
   1  17   3       19.70       23.95      6.18 o
   2  17   3       13.26        9.91      5.61 o
   3  17   3       68.38       69.49      7.19 o
   4  17   3        6.13       10.25      5.00 o
   5  17   3       75.42       75.78      9.58 o
   6  17   3        0.13        4.31      8.30 o
   1  18   3        8.53       11.63      5.88 o
   2  18   3        2.83        6.92      5.94 o
   3  18   3        0.43        0.18      5.30 o
   4  18   3        7.03        8.60      4.89 o
   5  18   3        9.11        9.39      7.63 o
   0  19   3        0.03        2.99      9.27 o
   1  19   3       93.17       98.70      8.25 o
   2  19   3        0.05       -1.00      5.57 o
   3  19   3        1.45        3.48      5.71 o
   4  19   3        3.88       10.24      5.04 o
   5  19   3        0.99        5.12      8.84 o
   1  20   3        5.03        9.59      6.51 o
   2  20   3        2.87        5.32      6.62 o
   3  20   3        2.09        5.10      6.78 o
   4  20   3       16.84       16.16      7.21 o
   0  21   3       25.20       10.52      9.82 o
   1  21   3        0.60        9.85      7.21 o
   2  21   3       31.30       35.12      8.20 o
   3  21   3        0.28        9.15      6.77 o
   1  22   3        2.05        0.85      7.61 o
   2  22   3        1.24        7.76      7.54 o
   0   0   4      791.41      752.11     10.05 o
   1   0   4      433.03      452.88      4.03 o
   2   0   4     4338.36     4284.45     34.27 o
   3   0   4     1283.15     1300.61     15.36 o
   4   0   4     2274.66     2456.62     25.53 o
   5   0   4        0.12       -0.45      1.73 o
   6   0   4      130.10      116.69      5.43 o
   7   0   4        0.64        0.88      3.09 o
   8   0   4       53.43       44.95      9.53 o
   9   0   4       83.71       87.86      9.32 o
   1   1   4     1413.16     1400.62      6.63 o
   2   1   4     1125.14     1107.52      7.28 o
   3   1   4        9.20        6.72      1.02 o
   4   1   4        8.16        9.81      1.13 o
   5   1   4       92.05       83.74      2.03 o
   6   1   4       99.72       91.67      2.39 o
   7   1   4        1.46        2.23      1.90 o
   8   1   4       42.63       34.15      3.69 o
   9   1   4      120.48      127.65      7.20 o
   0   2   4       38.25       22.69      1.59 o
   1   2   4     1235.74     1208.74      6.72 o
   2   2   4       83.47       99.58      2.83 o
   3   2   4      919.69      939.94      6.85 o
   4   2   4       24.32       24.33      1.44 o
   5   2   4      116.36      123.06      3.36 o
   6   2   4      266.19      275.48      3.17 o
   7   2   4       13.01       13.08      1.97 o
   8   2   4      238.68      213.51      6.25 o
   9   2   4       30.23       30.09      5.27 o
   1   3   4      609.61      611.60      4.62 o
   2   3   4      416.44      406.59      4.94 o
   3   3   4       33.97       35.07      1.72 o
   4   3   4      404.55      406.32      3.80 o
   5   3   4        4.47        5.56      1.21 o
   6   3   4      161.11      169.60      3.38 o
   7   3   4       96.67       95.92      3.26 o
   8   3   4       22.45       25.76      5.42 o
   9   3   4        9.70        9.17      4.98 o
   0   4   4      262.01      311.11      9.02 o
   1   4   4      385.72      387.35      5.40 o
   2   4   4       37.26       38.96      2.04 o
   3   4   4      497.39      527.33      5.16 o
   4   4   4       76.01       88.51      2.42 o
   5   4   4       51.51       56.79      2.01 o
   6   4   4      101.32      105.53      3.17 o
   7   4   4        8.65        2.82      2.18 o
   8   4   4       18.20       15.22      4.60 o
   9   4   4       11.58        9.93      4.64 o
   1   5   4     1011.45     1024.47      7.13 o
   2   5   4      349.01      379.21      3.98 o
   3   5   4      839.68      869.82      9.51 o
   4   5   4      642.40      658.90      5.95 o
   5   5   4        0.01        1.96      1.57 o
   6   5   4        1.78        2.93      1.80 o
   7   5   4        3.13        3.19      2.22 o
   8   5   4        7.05        9.39      3.54 o
   9   5   4        0.07        3.80      5.13 o
   0   6   4      156.45      209.40      5.11 o
   1   6   4      158.74      152.89      3.02 o
   2   6   4      360.53      377.32      5.28 o
   3   6   4       63.67       66.33      2.43 o
   4   6   4       41.93       39.21      1.83 o
   5   6   4       13.28       12.96      1.20 o
   6   6   4       77.14       78.71      2.99 o
   7   6   4      159.34      166.18      5.12 o
   8   6   4        5.76       11.09      3.92 o
   9   6   4       28.36       25.90      8.70 o
   1   7   4      112.43      134.20      3.46 o
   2   7   4      375.36      393.47      5.93 o
   3   7   4       90.59      115.45      3.34 o
   4   7   4     1352.72     1356.01      7.74 o
   5   7   4      163.94      192.34      2.57 o
   6   7   4       95.81       90.74      4.06 o
   7   7   4       92.57      103.23      3.79 o
   8   7   4        4.76        2.82      3.46 o
   9   7   4        1.00       -1.00      7.67 o
   0   8   4       96.56       69.28      4.47 o
   1   8   4     1796.19     1937.65     27.20 o
   2   8   4      265.74      272.50      4.80 o
   3   8   4      248.55      302.81      5.18 o
   4   8   4       26.90       28.53      1.51 o
   5   8   4      229.46      228.06      4.28 o
   6   8   4       55.47       60.91      3.87 o
   7   8   4        0.01        3.98      2.59 o
   8   8   4       17.11       10.89      4.49 o
   1   9   4      108.57       91.27      2.54 o
   2   9   4      199.13      194.01      3.23 o
   3   9   4      127.32      127.68      3.66 o
   4   9   4      123.26      125.84      3.23 o
   5   9   4      181.30      171.53      4.46 o
   6   9   4       91.67       90.05      4.78 o
   7   9   4        6.27       10.58      2.78 o
   8   9   4        0.28        1.27      4.93 o
   0  10   4       18.32       16.88      3.38 o
   1  10   4      486.21      433.06      5.48 o
   2  10   4      255.47      247.98      3.89 o
   3  10   4      623.40      611.73      8.83 o
   4  10   4      426.38      436.04      7.63 o
   5  10   4       45.34       53.31      3.01 o
   6  10   4        1.57        3.35      3.33 o
   7  10   4        0.23        1.61      4.21 o
   8  10   4      164.51      152.87      7.61 o
   1  11   4      696.20      642.14      7.63 o
   2  11   4        0.33        1.49      1.39 o
   3  11   4       46.70       53.25      3.95 o
   4  11   4      204.54      212.28      5.92 o
   5  11   4      290.40      291.18      8.02 o
   6  11   4      568.69      565.89      9.68 o
   7  11   4        0.82        0.42      4.61 o
   8  11   4      138.49      121.69      7.09 o
   0  12   4       52.35       44.93      4.32 o
   1  12   4      225.61      218.59      5.80 o
   2  12   4      104.53       96.50      3.90 o
   3  12   4      302.49      296.86      7.04 o
   4  12   4        0.42        2.14      3.35 o
   5  12   4       13.96       11.77      3.02 o
   6  12   4        0.12        2.86      5.32 o
   7  12   4       54.93       51.86      5.80 o
   8  12   4       45.48       44.19      5.43 o
   1  13   4       72.51       64.83      3.43 o
   2  13   4        0.25        2.21      3.38 o
   3  13   4       41.37       36.22      4.09 o
   4  13   4      192.57      187.12      6.24 o
   5  13   4       87.45       83.93      4.64 o
   6  13   4        6.72        6.61      5.35 o
   7  13   4       53.23       63.35      6.29 o
   0  14   4      110.11      128.07      6.50 o
   1  14   4      992.53      995.72     10.27 o
   2  14   4        1.20        2.12      4.19 o
   3  14   4       45.24       40.84      4.29 o
   4  14   4      121.21      113.73      5.59 o
   5  14   4       40.46       38.54      3.87 o
   6  14   4      251.56      261.10     10.33 o
   7  14   4        0.55        3.22      5.54 o
   1  15   4      131.92      112.42      6.11 o
   2  15   4      114.33       96.19      5.87 o
   3  15   4      149.45      144.80      6.17 o
   4  15   4      426.51      428.84      9.26 o
   5  15   4       14.31       15.70      5.62 o
   6  15   4        4.44        4.07      5.39 o
   7  15   4        2.95        3.84      5.29 o
   0  16   4      740.21      672.46     22.48 o
   1  16   4        1.23        3.22      4.15 o
   2  16   4      765.48      714.13     12.86 o
   3  16   4       28.26       33.15      4.40 o
   4  16   4       12.90       15.23      4.13 o
   5  16   4       56.80       64.12      7.49 o
   6  16   4       64.57       75.42      7.80 o
   1  17   4       50.77       56.58      5.27 o
   2  17   4        1.33        2.33      4.50 o
   3  17   4       44.65       53.26      5.18 o
   4  17   4       75.20       83.43      5.68 o
   5  17   4       12.24        9.91      5.71 o
   6  17   4        3.86        6.11      6.25 o
   0  18   4      267.54      248.68     16.22 o
   1  18   4        9.21       12.49      5.99 o
   2  18   4       53.64       48.49     10.57 o
   3  18   4      173.71      156.82      6.91 o
   4  18   4       21.30       21.30      4.52 o
   5  18   4       71.31       77.76      8.11 o
   1  19   4       72.38       74.60      7.89 o
   2  19   4       17.52       23.86      7.12 o
   3  19   4       43.14       40.97      6.25 o
   4  19   4        4.24        3.88      5.00 o
   5  19   4        5.50       -0.18      8.64 o
   0  20   4        3.83       12.06      9.45 o
   1  20   4        0.15       -0.18      6.63 o
   2  20   4        0.49       -0.71      7.14 o
   3  20   4       46.13       45.50      6.81 o
   4  20   4       32.14       32.45      8.69 o
   1  21   4        3.37       10.64      7.54 o
   2  21   4        9.90        9.08      7.69 o
   3  21   4       12.94        6.16      5.48 o
   0  22   4       23.61       31.25     10.44 o
   1  22   4        5.04        4.78      7.65 o
   2  22   4        0.29       -1.03      6.03 o
   1   0   5     2311.95     2309.70     10.74 o
   2   0   5      148.22      147.84      4.84 o
   3   0   5     2184.01     2074.30     19.58 o
   4   0   5      139.47      142.41     11.50 o
   5   0   5       33.44       40.65      3.49 o
   6   0   5      223.65      234.22      6.39 o
   7   0   5       13.84       16.83      3.77 o
   8   0   5      102.33       86.31      8.60 o
   9   0   5       10.13        3.44      7.66 o
   0   1   5       68.18       91.10      2.41 o
   1   1   5      103.36      117.13      2.12 o
   2   1   5      258.92      279.56      5.33 o
   3   1   5      162.86      147.27      4.31 o
   4   1   5       29.65       31.86      2.96 o
   5   1   5       11.34       14.66      1.29 o
   6   1   5       47.07       49.68      2.68 o
   7   1   5       63.58       60.63      3.35 o
   8   1   5       32.06       33.80      5.01 o
   9   1   5       68.40       62.83      6.06 o
   1   2   5      399.45      381.33      4.02 o
   2   2   5      273.55      302.15      3.77 o
   3   2   5     1601.75     1481.59     10.67 o
   4   2   5      116.67      148.27      2.83 o
   5   2   5     1040.78     1044.09      7.95 o
   6   2   5       40.47       34.01      1.85 o
   7   2   5      546.71      555.11      6.33 o
   8   2   5       21.38       20.07      4.88 o
   9   2   5      169.32      145.51      7.51 o
   0   3   5     1594.70     1707.80     19.47 o
   1   3   5     4886.23     5182.46     24.59 o
   2   3   5      384.61      439.33      6.33 o
   3   3   5      256.00      255.33      3.69 o
   4   3   5        6.35        6.93      1.24 o
   5   3   5        5.57        6.65      1.71 o
   6   3   5        4.08        4.19      1.88 o
   7   3   5        2.58        5.94      2.63 o
   8   3   5      115.87      119.82      9.81 o
   9   3   5        2.89        3.06      5.23 o
   1   4   5      188.10      260.60      4.31 o
   2   4   5        0.22        0.80      1.59 o
   3   4   5      120.97      104.63      3.27 o
   4   4   5       74.79       75.54      2.69 o
   5   4   5      225.92      224.12      3.50 o
   6   4   5       85.31       86.83      3.13 o
   7   4   5       30.99       33.75      2.97 o
   8   4   5        2.04        2.19      4.40 o
   9   4   5       27.81       25.69      5.48 o
   0   5   5      406.14      473.85      6.97 o
   1   5   5     1128.84     1183.23      8.67 o
   2   5   5      223.95      238.95      4.45 o
   3   5   5      668.83      762.72     11.11 o
   4   5   5       37.82       41.98      2.62 o
   5   5   5       41.69       44.08      1.99 o
   6   5   5       11.30       11.96      2.41 o
   7   5   5        1.30        2.41      2.19 o
   8   5   5       23.24       17.56      3.85 o
   9   5   5       18.88       19.11      5.50 o
   1   6   5     1125.71     1273.08      9.18 o
   2   6   5       12.85       11.93      2.05 o
   3   6   5       25.67       30.96      1.99 o
   4   6   5       95.36       95.74      2.69 o
   5   6   5      649.21      665.40      6.34 o
   6   6   5      184.21      171.47      4.29 o
   7   6   5       39.02       30.22      2.73 o
   8   6   5       46.60       47.94      4.85 o
   0   7   5      503.23      515.65     10.05 o
   1   7   5     4520.94     4808.31     20.23 o
   2   7   5      420.81      475.27      6.50 o
   3   7   5       63.17       63.82      2.76 o
   4   7   5      271.55      266.99      3.80 o
   5   7   5       44.96       42.22      2.08 o
   6   7   5       21.42       25.34      2.40 o
   7   7   5        0.07        1.09      2.56 o
   8   7   5       35.83       35.90      4.72 o
   1   8   5       86.51      107.40      3.79 o
   2   8   5        9.75       12.44      2.15 o
   3   8   5       35.18       28.55      2.47 o
   4   8   5       14.11       16.49      1.40 o
   5   8   5      114.42      125.04      2.65 o
   6   8   5       86.22       99.57      6.52 o
   7   8   5       14.39       19.62      2.84 o
   8   8   5       20.48       19.24      4.89 o
   0   9   5      166.55      143.53      6.31 o
   1   9   5      302.37      313.94      5.32 o
   2   9   5       39.41       39.42      2.91 o
   3   9   5      139.72      134.62      3.76 o
   4   9   5       13.86       10.89      1.16 o
   5   9   5       91.59       93.34      2.78 o
   6   9   5        7.37       11.60      5.15 o
   7   9   5        1.36        4.73      2.70 o
   8   9   5        1.96        3.12      4.88 o
   1  10   5       53.61       56.43      3.09 o
   2  10   5      110.67      109.16      4.43 o
   3  10   5        5.25        6.95      1.23 o
   4  10   5        6.77        8.76      2.34 o
   5  10   5       89.25       86.01      3.80 o
   6  10   5        2.07        1.88      5.18 o
   7  10   5       34.59       37.90      4.36 o
   8  10   5        0.47       -0.54      5.20 o
   0  11   5      218.72      199.75      5.95 o
   1  11   5       14.35       15.66      2.51 o
   2  11   5      252.03      224.99      4.02 o
   3  11   5      138.87      147.23      5.27 o
   4  11   5      100.65       94.97      4.74 o
   5  11   5       52.17       59.33      3.99 o
   6  11   5        4.35        7.97      5.20 o
   7  11   5      157.45      174.46      7.62 o
   8  11   5        0.40        2.52      5.27 o
   1  12   5      768.89      778.78      8.30 o
   2  12   5       87.73       87.67      3.16 o
   3  12   5      350.75      347.63      8.13 o
   4  12   5       23.32       27.88      3.98 o
   5  12   5       34.46       38.55      3.80 o
   6  12   5       21.83       25.47      5.80 o
   7  12   5        1.63        5.69      4.83 o
   0  13   5        0.03        0.68      4.02 o
   1  13   5      249.53      249.88      5.23 o
   2  13   5      124.16      120.54      5.03 o
   3  13   5     1068.05     1117.51     13.35 o
   4  13   5      464.93      461.42     12.75 o
   5  13   5      236.55      235.98      6.89 o
   6  13   5      124.19      113.00      7.42 o
   7  13   5       20.95       20.20      5.45 o
   1  14   5      877.13      872.45     10.76 o
   2  14   5        0.48        4.56      3.87 o
   3  14   5      369.70      350.27      8.35 o
   4  14   5       60.90       67.74      4.92 o
   5  14   5       20.05       35.56      6.15 o
   6  14   5       96.08       89.73      7.42 o
   7  14   5        5.83        8.64      5.30 o
   0  15   5      125.05      116.03      6.68 o
   1  15   5     1070.53     1010.64     13.15 o
   2  15   5       27.79       33.73      4.20 o
   3  15   5        0.91        2.96      3.97 o
   4  15   5       19.94       22.74      4.06 o
   5  15   5       44.26       59.51      6.74 o
   6  15   5       51.92       57.84      6.90 o
   1  16   5      302.28      310.82      7.90 o
   2  16   5      135.76      124.52      7.36 o
   3  16   5      213.98      213.69      7.20 o
   4  16   5       80.07       75.50      5.35 o
   5  16   5       43.30       40.01      6.18 o
   6  16   5        6.41        7.72      5.79 o
   0  17   5        9.16       15.42      4.90 o
   1  17   5        2.65        1.98      3.79 o
   2  17   5        9.82       11.31      4.05 o
   3  17   5      123.17      125.22      6.40 o
   4  17   5        1.58        4.03      4.20 o
   5  17   5       75.52       81.17      8.22 o
   1  18   5        8.25        6.53      3.95 o
   2  18   5       33.02       35.28      4.52 o
   3  18   5       13.81       12.04      4.59 o
   4  18   5       39.42       41.91      5.13 o
   5  18   5       28.26       36.86      8.56 o
   0  19   5        5.64        6.32      9.40 o
   1  19   5       11.66        4.22      5.39 o
   2  19   5       15.38       19.50      4.64 o
   3  19   5      135.63      149.54      7.29 o
   4  19   5       32.30       39.30      6.88 o
   1  20   5       51.35       71.32      7.19 o
   2  20   5        3.48        3.29      5.90 o
   3  20   5       13.72       20.05      6.09 o
   4  20   5       12.50       13.62      7.88 o
   0  21   5        1.26       -2.39     10.89 o
   1  21   5      134.40      155.84      9.12 o
   2  21   5        0.00        6.19      5.87 o
   3  21   5        0.15        1.35      6.18 o
   1  22   5       20.39       32.47      6.75 o
   0   0   6     4990.72     4785.13     30.95 o
   1   0   6      618.19      610.21      6.43 o
   2   0   6     2370.69     2390.36     20.95 o
   3   0   6     1234.49     1221.66     16.25 o
   4   0   6       52.73       50.61      5.12 o
   5   0   6        0.25        3.01      2.94 o
   6   0   6       79.53       67.76      6.77 o
   7   0   6      228.74      243.66     11.18 o
   8   0   6        4.41        0.83      5.83 o
   9   0   6       62.96       62.79      9.54 o
   1   1   6     1530.73     1524.80     11.62 o
   2   1   6      193.20      181.26      3.73 o
   3   1   6      953.79      950.70      7.38 o
   4   1   6       13.43       15.80      2.99 o
   5   1   6      542.01      506.94      8.67 o
   6   1   6        3.88        4.23      4.21 o
   7   1   6      330.30      323.51      9.80 o
   8   1   6        2.50        0.22      4.50 o
   9   1   6       35.97       48.99      5.83 o
   0   2   6      360.14      375.43      6.08 o
   1   2   6      901.76      955.12      5.87 o
   2   2   6        0.98        0.06      1.98 o
   3   2   6        7.57       14.37      2.82 o
   4   2   6       62.01       62.36      3.72 o
   5   2   6      251.80      250.56      4.40 o
   6   2   6       40.35       38.27      5.13 o
   7   2   6        4.01        8.96      3.41 o
   8   2   6      132.60      143.80      7.06 o
   9   2   6        1.44        6.13      5.67 o
   1   3   6     1099.50     1165.88      7.53 o
   2   3   6     2024.87     2032.11      8.94 o
   3   3   6      294.16      302.38      4.33 o
   4   3   6      591.47      613.52      6.41 o
   5   3   6       44.92       49.44      2.32 o
   6   3   6       10.99       16.59      1.87 o
   7   3   6       11.95       12.26      3.56 o
   8   3   6        0.70        1.88      4.61 o
   9   3   6       39.13       40.11      5.80 o
   0   4   6      149.02      158.13      3.88 o
   1   4   6       35.23       35.38      1.97 o
   2   4   6      241.55      266.18      5.24 o
   3   4   6     1041.82     1027.31     10.47 o
   4   4   6      102.13      106.87      2.33 o
   5   4   6       43.84       43.76      2.04 o
   6   4   6        1.76        4.89      1.81 o
   7   4   6       57.76       59.59      4.41 o
   8   4   6        0.11       -0.66      4.84 o
   1   5   6      604.92      594.22      5.71 o
   2   5   6      177.25      167.34      4.17 o
   3   5   6      847.43      815.07     11.99 o
   4   5   6      281.86      282.11      5.02 o
   5   5   6       86.77       86.21      2.49 o
   6   5   6       63.45       61.29      2.64 o
   7   5   6       52.59       47.90      4.41 o
   8   5   6        2.71        4.75      3.83 o
   0   6   6      132.30      142.50      6.27 o
   1   6   6      237.19      235.14      4.31 o
   2   6   6      283.82      315.35      5.58 o
   3   6   6       37.29       34.98      3.86 o
   4   6   6       72.45       71.13      2.94 o
   5   6   6        2.61        4.33      1.91 o
   6   6   6       11.98       10.22      2.19 o
   7   6   6        0.38        1.11      3.40 o
   8   6   6        9.30        4.08      4.37 o
   1   7   6        3.66        2.78      2.32 o
   2   7   6      379.03      386.01      6.31 o
   3   7   6      170.85      174.49      4.25 o
   4   7   6     1238.48     1239.58      9.97 o
   5   7   6      192.19      201.54      4.19 o
   6   7   6      392.71      383.04      6.34 o
   7   7   6       63.77       50.71      4.40 o
   8   7   6       22.98       27.45      4.87 o
   0   8   6      161.24      146.47     10.15 o
   1   8   6      517.79      549.63      7.84 o
   2   8   6       20.27       24.88      2.69 o
   3   8   6      777.50      791.43      8.67 o
   4   8   6       49.56       45.59      1.96 o
   5   8   6       30.83       28.99      2.73 o
   6   8   6       37.33       29.76      3.15 o
   7   8   6       19.54       24.64      3.47 o
   8   8   6       52.25       49.10      6.85 o
   1   9   6        7.23        5.16      2.66 o
   2   9   6        1.53        2.83      2.36 o
   3   9   6      365.89      394.40      6.61 o
   4   9   6      279.95      267.97      3.90 o
   5   9   6      254.41      276.81      4.80 o
   6   9   6      102.57      100.13      7.05 o
   7   9   6        0.01        2.51      3.45 o
   8   9   6        0.03        3.50      5.25 o
   0  10   6      420.23      382.97     14.20 o
   1  10   6     1125.27     1010.54     11.32 o
   2  10   6      536.09      496.69      7.78 o
   3  10   6        0.61        0.94      2.38 o
   4  10   6      106.13      104.64      2.73 o
   5  10   6       88.40       92.68      3.20 o
   6  10   6       23.01       17.09      5.43 o
   7  10   6        5.24       12.26      4.91 o
   8  10   6       30.76       28.27      5.73 o
   1  11   6      539.67      486.13      9.33 o
   2  11   6      133.13      143.44      4.55 o
   3  11   6      129.98      120.56      3.78 o
   4  11   6      395.87      362.17      5.51 o
   5  11   6       61.72       68.89      3.53 o
   6  11   6      184.21      181.64      8.52 o
   7  11   6        0.29        6.29      6.07 o
   0  12   6      596.75      529.95      9.66 o
   1  12   6      253.51      244.74      4.88 o
   2  12   6      119.48      143.24      3.57 o
   3  12   6      588.69      528.39      7.08 o
   4  12   6       23.67       25.88      3.01 o
   5  12   6       93.91       98.12      5.12 o
   6  12   6        6.68        7.91      5.65 o
   7  12   6        2.66        3.55      6.36 o
   1  13   6      239.84      203.75      4.69 o
   2  13   6      316.18      269.58      5.30 o
   3  13   6        3.79        4.99      3.03 o
   4  13   6       96.02      112.35      4.54 o
   5  13   6      306.93      280.52      7.58 o
   6  13   6       39.07       55.44      6.91 o
   7  13   6       39.19       45.57      7.41 o
   0  14   6        0.98        9.19      3.81 o
   1  14   6        1.90        3.52      2.49 o
   2  14   6       23.41       24.80      2.49 o
   3  14   6      328.36      284.19      6.95 o
   4  14   6      183.95      195.46      5.63 o
   5  14   6       34.65       39.10      7.05 o
   6  14   6      120.69      144.84     11.00 o
   1  15   6        4.41        2.96      2.54 o
   2  15   6       24.19       27.03      2.46 o
   3  15   6       41.96       43.34      3.93 o
   4  15   6        9.20       12.69      3.25 o
   5  15   6      154.12      135.06      8.38 o
   6  15   6        0.76        6.11      6.21 o
   0  16   6       38.85       31.27      4.25 o
   1  16   6        3.01        2.65      2.60 o
   2  16   6      179.78      167.28      5.82 o
   3  16   6        2.28        5.32      3.30 o
   4  16   6       81.64       74.99      5.62 o
   5  16   6       18.03       15.07      5.79 o
   6  16   6       11.26       16.15      6.85 o
   1  17   6       22.62       26.28      3.66 o
   2  17   6        0.26        4.49      4.25 o
   3  17   6        9.07       12.58      4.44 o
   4  17   6       63.23       60.74      5.35 o
   5  17   6       26.40       28.72      6.96 o
   0  18   6        9.49        6.15      4.29 o
   1  18   6        5.29        1.48      3.58 o
   2  18   6        0.24        2.13      4.16 o
   3  18   6       20.02       22.66      4.94 o
   4  18   6       24.81       21.04      5.09 o
   5  18   6        8.46       18.62      6.66 o
   1  19   6        9.20        5.63      3.64 o
   2  19   6        2.71        4.30      3.84 o
   3  19   6        0.03        2.92      4.44 o
   4  19   6        4.61        3.45      6.56 o
   0  20   6       16.19       21.73      7.69 o
   1  20   6       17.86       12.28      5.13 o
   2  20   6        1.43        8.01      4.26 o
   3  20   6        0.35        1.12      4.78 o
   1  21   6       30.94       33.46      5.50 o
   2  21   6        8.15        7.11      4.81 o
   1   0   7      346.82      363.67      6.49 o
   2   0   7       48.76       34.37      2.99 o
   3   0   7      293.70      314.11      9.70 o
   4   0   7      373.94      364.72      7.19 o
   5   0   7       22.92       21.73      5.06 o
   6   0   7       67.32       93.51     12.07 o
   7   0   7        0.70        2.50      6.16 o
   8   0   7      160.30      166.49     11.30 o
   0   1   7      354.00      437.71      6.37 o
   1   1   7      283.88      333.63      4.84 o
   2   1   7     1135.20     1119.11      8.99 o
   3   1   7       26.81       17.19      1.96 o
   4   1   7        2.19        3.29      2.96 o
   5   1   7        2.33        3.86      3.24 o
   6   1   7      556.52      571.84     10.49 o
   7   1   7       70.74       83.66      5.95 o
   8   1   7        5.75        2.69      4.97 o
   1   2   7      113.88      110.13      2.67 o
   2   2   7      834.73      718.11      8.02 o
   3   2   7       30.03       28.78      1.99 o
   4   2   7        9.26        6.53      3.24 o
   5   2   7       55.85       66.38      4.37 o
   6   2   7       46.89       38.15      4.43 o
   7   2   7      128.35      125.64      6.78 o
   8   2   7       21.39       17.79      5.10 o
   0   3   7       29.16       44.41      2.94 o
   1   3   7        4.40        6.72      1.49 o
   2   3   7      211.91      191.41      5.69 o
   3   3   7       53.66       64.15      3.90 o
   4   3   7       10.13        6.52      2.99 o
   5   3   7       71.20       62.26      4.43 o
   6   3   7        0.28        0.72      3.56 o
   7   3   7        3.71        3.18      3.65 o
   8   3   7      115.00      113.72      7.23 o
   1   4   7       56.30       69.42      2.43 o
   2   4   7       33.01       21.27      1.97 o
   3   4   7       62.29       50.84      1.91 o
   4   4   7      255.36      265.27      4.13 o
   5   4   7       84.65       78.38      4.69 o
   6   4   7      495.35      494.14      8.27 o
   7   4   7        5.06        4.00      3.67 o
   8   4   7       86.88       75.74      6.63 o
   0   5   7      859.88      930.26     19.05 o
   1   5   7        0.10        3.10      1.79 o
   2   5   7        2.06        2.23      1.82 o
   3   5   7      326.43      332.19      5.17 o
   4   5   7      377.52      374.04      5.29 o
   5   5   7        0.07        2.01      1.92 o
   6   5   7       70.43       60.81      3.64 o
   7   5   7       39.66       44.10      4.62 o
   8   5   7        0.56        3.57      4.11 o
   1   6   7      134.88      148.11      3.81 o
   2   6   7       25.76       37.15      2.31 o
   3   6   7        1.17        4.98      3.48 o
   4   6   7      138.68      159.66      4.35 o
   5   6   7      245.64      251.85      4.61 o
   6   6   7        1.27        1.55      3.01 o
   7   6   7       32.23       35.08      4.30 o
   8   6   7       70.39       73.24      5.64 o
   0   7   7      742.20      804.53     14.33 o
   1   7   7       26.42       46.14      2.75 o
   2   7   7        9.76        8.00      2.44 o
   3   7   7      183.50      207.99      6.80 o
   4   7   7        0.36        2.25      2.17 o
   5   7   7        4.12        6.20      3.16 o
   6   7   7       77.79       84.06      3.77 o
   7   7   7      141.22      144.14      7.04 o
   8   7   7        1.95        7.65      4.75 o
   1   8   7       98.07       95.70      3.56 o
   2   8   7      122.18      131.39      4.57 o
   3   8   7      296.33      303.73      7.07 o
   4   8   7       64.30       66.66      5.07 o
   5   8   7      228.50      231.52      5.58 o
   6   8   7        1.44        4.74      4.43 o
   7   8   7       92.84       87.64      6.11 o
   8   8   7       23.47       30.59      6.66 o
   0   9   7      981.73      950.58     17.05 o
   1   9   7     1107.14     1071.17     11.64 o
   2   9   7       72.78       79.82      4.05 o
   3   9   7        1.31        2.94      2.46 o
   4   9   7       11.99       10.24      2.02 o
   5   9   7        2.31        2.69      2.65 o
   6   9   7       44.11       59.90      5.97 o
   7   9   7       11.37       12.65      5.02 o
   1  10   7      539.16      488.05      9.24 o
   2  10   7      335.14      317.18      6.19 o
   3  10   7      355.34      341.02      6.79 o
   4  10   7      578.88      558.43     11.10 o
   5  10   7        0.39        0.21      2.27 o
   6  10   7        1.82        3.04      5.68 o
   7  10   7       11.23       13.85      5.80 o
   0  11   7     1738.01     1760.30     22.16 o
   1  11   7       31.57       29.05      3.23 o
   2  11   7      761.79      713.46      9.88 o
   3  11   7      402.11      378.22     10.42 o
   4  11   7        7.25        9.93      2.29 o
   5  11   7        5.06        5.08      2.29 o
   6  11   7       41.54       38.67      6.29 o
   7  11   7        0.07        6.33      5.42 o
   1  12   7      153.56      135.24      4.33 o
   2  12   7      220.15      262.50      6.20 o
   3  12   7        1.01        3.32      1.84 o
   4  12   7       36.25       32.94      2.90 o
   5  12   7       31.26       34.40      4.20 o
   6  12   7       75.90       77.75      7.78 o
   7  12   7      108.95       96.02      7.17 o
   0  13   7      111.94       78.93      5.23 o
   1  13   7       69.17       61.88      3.39 o
   2  13   7      219.58      224.58      4.52 o
   3  13   7        8.87       10.18      3.23 o
   4  13   7      244.03      229.46      7.46 o
   5  13   7      258.81      267.98     10.44 o
   6  13   7       22.69       20.87      6.54 o
   1  14   7       59.11       53.66      3.37 o
   2  14   7      148.62      171.35      4.41 o
   3  14   7       22.54       17.42      3.42 o
   4  14   7       15.54       14.99      3.95 o
   5  14   7       48.92       50.34      6.75 o
   6  14   7       20.48       15.07      6.72 o
   0  15   7      156.84      171.82      6.85 o
   1  15   7       76.88       79.21      3.70 o
   2  15   7        0.91        1.53      3.24 o
   3  15   7      243.83      213.79      6.26 o
   4  15   7       77.30       80.91      5.61 o
   5  15   7        0.85        5.60      5.60 o
   6  15   7        3.27        3.09      6.59 o
   1  16   7       12.97       13.87      2.86 o
   2  16   7       26.06       37.15      4.17 o
   3  16   7        1.82       -0.15      3.39 o
   4  16   7        3.79        6.15      4.48 o
   5  16   7        2.98        5.37      6.19 o
   0  17   7       45.09       54.75      5.07 o
   1  17   7        0.23        0.83      3.55 o
   2  17   7       43.04       50.35      4.24 o
   3  17   7       26.80       26.27      4.10 o
   4  17   7       22.55       28.03      5.18 o
   5  17   7       66.75       64.28      7.25 o
   1  18   7       51.41       51.62      4.69 o
   2  18   7        7.42       12.40      3.95 o
   3  18   7       72.78       66.04      4.93 o
   4  18   7       87.92      104.69      8.52 o
   0  19   7       53.40       61.27      8.62 o
   1  19   7      231.12      244.69      7.28 o
   2  19   7       24.03       24.72      4.34 o
   3  19   7        4.27        4.33      4.56 o
   1  20   7       44.18       45.97      5.75 o
   2  20   7        5.26        6.41      4.10 o
   0  21   7        2.26        9.76      7.32 o
   0   0   8      193.42      214.82      8.03 o
   1   0   8      325.08      354.27      5.78 o
   2   0   8      530.28      505.11      8.39 o
   3   0   8      643.02      628.01      8.94 o
   4   0   8      163.81      166.06      6.43 o
   5   0   8     1013.75     1032.92     18.69 o
   6   0   8       59.44       54.56      6.59 o
   7   0   8       23.98       25.59      7.36 o
   8   0   8        0.74        2.91      6.52 o
   1   1   8      603.49      609.04      7.28 o
   2   1   8       43.52       46.47      2.83 o
   3   1   8     1292.16     1291.14     10.14 o
   4   1   8      283.21      251.27      4.88 o
   5   1   8       54.36       59.79      4.87 o
   6   1   8        0.17       -2.23      3.74 o
   7   1   8       18.52       18.87      4.83 o
   8   1   8      114.32      111.41      7.33 o
   0   2   8       15.13       18.54      2.85 o
   1   2   8      569.37      544.17      6.07 o
   2   2   8        3.68        6.42      1.22 o
   3   2   8      213.14      211.69      4.54 o
   4   2   8      171.29      171.67      5.97 o
   5   2   8       18.33       14.90      3.85 o
   6   2   8      362.13      347.59      9.95 o
   7   2   8       66.51       66.35      5.67 o
   8   2   8       14.21       15.04      5.26 o
   1   3   8       69.48       79.05      2.81 o
   2   3   8      139.17      135.29      3.11 o
   3   3   8       30.93       32.35      4.35 o
   4   3   8      221.09      210.64      6.36 o
   5   3   8       19.68       16.94      3.79 o
   6   3   8        0.05        0.89      3.88 o
   7   3   8       76.94       76.27      5.89 o
   8   3   8       20.72       22.82      5.26 o
   0   4   8       18.62       19.16      3.39 o
   1   4   8      230.19      235.00      5.50 o
   2   4   8       88.70       87.39      2.97 o
   3   4   8        3.08        9.17      3.39 o
   4   4   8       59.80       73.90      4.69 o
   5   4   8       22.70       32.92      4.22 o
   6   4   8       24.15       24.65      4.16 o
   7   4   8        0.72        2.11      4.46 o
   8   4   8       10.79        8.08      5.19 o
   1   5   8        8.71       13.22      2.49 o
   2   5   8        0.84        1.18      1.97 o
   3   5   8      152.52      162.11      3.32 o
   4   5   8       35.85       35.86      2.88 o
   5   5   8      229.82      219.96      6.93 o
   6   5   8      114.13      118.33      5.87 o
   7   5   8        0.28        0.50      4.34 o
   8   5   8        0.65        3.31      5.18 o
   0   6   8      290.98      322.73      7.24 o
   1   6   8        4.95        6.94      2.23 o
   2   6   8      388.75      340.59      7.94 o
   3   6   8       60.45       65.17      3.03 o
   4   6   8      474.79      447.58      8.41 o
   5   6   8       46.12       61.25      4.81 o
   6   6   8        5.19       11.12      3.79 o
   7   6   8       94.22       85.84      6.23 o
   8   6   8       67.00       72.47      6.08 o
   1   7   8       17.22       19.01      2.54 o
   2   7   8       20.32       13.29      2.22 o
   3   7   8       36.07       48.29      3.12 o
   4   7   8       58.55       45.04      3.72 o
   5   7   8      123.26      129.24      4.98 o
   6   7   8      238.55      238.67      6.13 o
   7   7   8        0.27        5.59      5.63 o
   8   7   8        5.64       10.30      4.96 o
   0   8   8      560.88      546.28     12.55 o
   1   8   8      622.14      611.36      7.85 o
   2   8   8      147.80      119.64      3.85 o
   3   8   8      693.27      694.28      9.13 o
   4   8   8       18.79       24.38      3.43 o
   5   8   8      119.96      111.33      4.83 o
   6   8   8      240.29      214.53      8.16 o
   7   8   8        5.10        4.71      5.69 o
   1   9   8       27.03       21.95      3.46 o
   2   9   8      495.18      500.92      8.54 o
   3   9   8       19.14       16.50      3.10 o
   4   9   8      337.56      318.76     12.19 o
   5   9   8       45.71       42.95      3.75 o
   6   9   8        5.36        7.20      4.92 o
   7   9   8       72.76       72.70      7.44 o
   0  10   8      841.38      765.66     15.24 o
   1  10   8      788.43      715.61     10.41 o
   2  10   8      308.50      297.52      7.08 o
   3  10   8      106.54      120.50      4.54 o
   4  10   8        1.97        1.90      4.03 o
   5  10   8       41.06       42.10      3.51 o
   6  10   8        9.79       13.41      5.67 o
   7  10   8        0.89        6.52      5.29 o
   1  11   8        4.62        2.74      3.33 o
   2  11   8        0.07        4.06      2.90 o
   3  11   8      221.08      201.96      5.95 o
   4  11   8        0.68        1.84      3.59 o
   5  11   8       85.18       87.31      3.81 o
   6  11   8       26.11       23.80      5.95 o
   7  11   8       36.32       39.51      5.99 o
   0  12   8       23.27        9.02      6.28 o
   1  12   8      246.83      261.91      7.07 o
   2  12   8       20.96       20.52      3.71 o
   3  12   8        4.63       11.32      3.05 o
   4  12   8       45.01       43.74      4.32 o
   5  12   8       65.47       69.98      5.17 o
   6  12   8       23.87       30.64      6.53 o
   1  13   8      193.75      202.50      5.05 o
   2  13   8       19.37        9.55      2.37 o
   3  13   8       25.27       18.18      2.88 o
   4  13   8       23.80       29.12      3.62 o
   5  13   8       28.88       41.66      6.26 o
   6  13   8       56.79       61.37      7.70 o
   0  14   8       13.07       12.79      4.22 o
   1  14   8      138.52      117.03      4.31 o
   2  14   8       42.54       57.87      3.43 o
   3  14   8       13.68       28.38      3.62 o
   4  14   8        5.56        5.67      4.24 o
   5  14   8       55.56       59.20      7.30 o
   6  14   8        0.90        5.45      6.52 o
   1  15   8       17.13       24.68      2.99 o
   2  15   8       30.24       40.35      4.04 o
   3  15   8        7.65       11.20      3.42 o
   4  15   8        1.20        6.61      4.37 o
   5  15   8        5.12        2.78      6.33 o
   0  16   8        9.80       10.20      4.36 o
   1  16   8       11.59       17.03      2.98 o
   2  16   8       18.29       23.40      3.73 o
   3  16   8        3.13        8.57      4.57 o
   4  16   8        1.44        1.10      4.16 o
   5  16   8       34.08       38.52      6.59 o
   1  17   8        4.44        9.84      3.88 o
   2  17   8       40.01       39.53      4.46 o
   3  17   8       56.14       68.50      5.81 o
   4  17   8        3.81        1.99      4.87 o
   0  18   8      104.82      101.52      9.19 o
   1  18   8        1.01        7.66      3.96 o
   2  18   8        5.42        6.27      3.90 o
   3  18   8        6.19        9.82      4.74 o
   1  19   8        1.90        4.79      4.12 o
   2  19   8       85.44       83.47      5.56 o
   3  19   8        0.05        4.26      5.00 o
   0  20   8        3.50        6.65      6.88 o
   1  20   8        6.33        8.16      4.99 o
   1   0   9       28.48       32.72      4.26 o
   2   0   9      762.45      785.54     13.75 o
   3   0   9      128.11      117.94      4.82 o
   4   0   9        0.72        2.12      2.24 o
   5   0   9       35.00       31.28      6.20 o
   6   0   9        1.27        0.04      5.41 o
   7   0   9       66.63       74.08      8.68 o
   8   0   9       15.90       20.40      7.62 o
   0   1   9      331.37      367.39      7.77 o
   1   1   9       74.62       67.76      3.07 o
   2   1   9       78.86       77.46      4.19 o
   3   1   9       33.64       30.89      2.36 o
   4   1   9      200.06      199.97      3.85 o
   5   1   9      391.14      393.10      9.01 o
   6   1   9        3.74       10.48      3.98 o
   7   1   9        1.97        4.40      4.88 o
   8   1   9        4.46        5.44      5.24 o
   1   2   9       39.10       37.90      2.76 o
   2   2   9      102.94      101.80      2.67 o
   3   2   9      530.84      505.89      6.96 o
   4   2   9       65.12       65.99      4.78 o
   5   2   9       20.07       21.06      4.27 o
   6   2   9       13.70       14.98      3.97 o
   7   2   9      197.05      190.49      9.38 o
   8   2   9        0.54       -0.51      4.91 o
   0   3   9       52.28       50.55      4.73 o
   1   3   9      255.99      257.15      5.30 o
   2   3   9       57.08       60.55      2.60 o
   3   3   9       16.58        9.78      3.46 o
   4   3   9       46.71       40.33      4.34 o
   5   3   9      183.41      163.28      6.36 o
   6   3   9      121.75      138.37      6.22 o
   7   3   9        2.66        3.90      4.37 o
   8   3   9        7.70       12.60      5.61 o
   1   4   9        3.91        7.41      3.41 o
   2   4   9      227.35      207.62      5.47 o
   3   4   9       15.06       17.53      3.58 o
   4   4   9      174.51      184.77      6.49 o
   5   4   9        5.47        4.89      3.78 o
   6   4   9        0.33       -1.24      3.94 o
   7   4   9       19.94       12.24      6.05 o
   0   5   9      657.78      611.60     11.95 o
   1   5   9     1094.92     1024.54     12.20 o
   2   5   9      275.35      285.97      5.52 o
   3   5   9      312.03      351.09      9.33 o
   4   5   9        4.47        7.72      3.60 o
   5   5   9       40.17       34.48      4.45 o
   6   5   9       14.29       11.49      4.16 o
   7   5   9        0.40        2.59      5.99 o
   1   6   9       11.09        6.12      2.78 o
   2   6   9       78.79       74.39      3.64 o
   3   6   9      117.60      119.37      5.58 o
   4   6   9      126.98      114.24      5.47 o
   5   6   9       72.92       79.98      5.26 o
   6   6   9       14.64       12.79      4.40 o
   7   6   9       16.30       10.08      5.81 o
   0   7   9       46.62       57.76      5.71 o
   1   7   9      214.56      213.27      5.81 o
   2   7   9       36.15       35.10      3.31 o
   3   7   9       43.21       50.63      5.58 o
   4   7   9        0.05        3.16      3.25 o
   5   7   9      107.77      118.55      5.62 o
   6   7   9       29.41       29.22      4.14 o
   7   7   9       98.81       88.10      7.72 o
   1   8   9       99.98       85.20      4.66 o
   2   8   9        4.06        3.08      4.51 o
   3   8   9      946.61      901.70     14.78 o
   4   8   9       32.78       38.34      4.38 o
   5   8   9      449.16      424.68      8.33 o
   6   8   9       11.99       15.49      5.67 o
   7   8   9       11.05        6.99      6.00 o
   0   9   9      381.89      383.16     11.60 o
   1   9   9     1241.41     1191.02     13.61 o
   2   9   9        9.74       10.88      3.46 o
   3   9   9      461.60      430.96     10.75 o
   4   9   9       91.99       84.04      5.50 o
   5   9   9       49.38       47.57      4.07 o
   6   9   9       38.44       51.79      5.89 o
   7   9   9       43.56       38.26      7.41 o
   1  10   9       16.92       10.01      3.56 o
   2  10   9       86.11       80.48      4.77 o
   3  10   9       35.66       29.49      3.85 o
   4  10   9       17.73       20.22      4.93 o
   5  10   9       22.77       16.76      3.45 o
   6  10   9       18.63       27.29      5.64 o
   7  10   9       36.13       26.71      7.26 o
   0  11   9      416.38      428.56     12.69 o
   1  11   9       15.75       17.35      3.75 o
   2  11   9      254.69      243.59      6.93 o
   3  11   9       10.71        3.91      3.18 o
   4  11   9      182.97      181.17      8.78 o
   5  11   9       64.15       54.28      5.02 o
   6  11   9        6.33        6.45      6.34 o
   1  12   9       13.68       20.69      3.70 o
   2  12   9       49.96       44.12      3.83 o
   3  12   9      281.89      267.69      7.08 o
   4  12   9        8.37       11.29      3.98 o
   5  12   9      116.53      101.85      8.27 o
   6  12   9       57.85       62.55      6.57 o
   0  13   9       22.32       17.98      5.71 o
   1  13   9      391.33      396.99      7.92 o
   2  13   9       27.89       35.70      4.20 o
   3  13   9       62.77       42.37      3.90 o
   4  13   9        0.09        2.32      3.59 o
   5  13   9       65.82       54.58      7.06 o
   6  13   9       20.67       23.25      6.85 o
   1  14   9        1.08        6.54      2.69 o
   2  14   9        2.90        4.85      3.14 o
   3  14   9       21.90       28.31      4.06 o
   4  14   9       22.81       21.61      3.82 o
   5  14   9        0.48        3.65      6.40 o
   0  15   9       65.49       88.53      6.06 o
   1  15   9        7.12        3.68      2.91 o
   2  15   9        0.27        5.01      3.59 o
   3  15   9        0.28        3.84      4.42 o
   4  15   9        0.13        1.49      4.62 o
   5  15   9        4.14        1.10      6.86 o
   1  16   9        2.27        6.57      3.75 o
   2  16   9       67.55       85.56      5.16 o
   3  16   9       10.48        8.90      4.78 o
   4  16   9       15.57       18.03      5.06 o
   0  17   9      607.45      689.17     13.51 o
   1  17   9       15.96       17.14      4.17 o
   2  17   9       53.19       64.50      5.11 o
   3  17   9        0.27        3.22      4.68 o
   1  18   9        1.37        3.53      4.04 o
   2  18   9      113.78      117.67      5.92 o
   3  18   9        9.76       13.94      5.00 o
   0  19   9        0.71       11.83      7.38 o
   1  19   9        8.94       22.58      4.97 o
   0   0  10     3730.50     3643.19     34.74 o
   1   0  10      294.42      287.56     10.90 o
   2   0  10      173.33      197.14      8.73 o
   3   0  10       57.77       40.83      3.86 o
   4   0  10       62.12       49.62      6.49 o
   5   0  10        4.97        3.22      5.48 o
   6   0  10       26.55       21.63      6.04 o
   7   0  10        7.98        9.99     10.72 o
   1   1  10        0.50        2.38      2.20 o
   2   1  10      514.94      471.44      8.70 o
   3   1  10        2.49        2.24      2.71 o
   4   1  10      185.19      186.48      6.78 o
   5   1  10        3.43        3.88      3.93 o
   6   1  10       65.17       66.00      5.22 o
   7   1  10       26.71       22.36      4.94 o
   0   2  10     2068.84     2032.20     44.19 o
   1   2  10        4.71       10.33      2.39 o
   2   2  10       10.18        9.41      1.55 o
   3   2  10        5.36        4.54      3.41 o
   4   2  10      368.20      334.11      8.42 o
   5   2  10        8.73        9.50      3.98 o
   6   2  10       55.09       52.95      5.12 o
   7   2  10       11.32       16.00      4.93 o
   1   3  10        2.16        2.84      2.44 o
   2   3  10      547.23      515.80      6.15 o
   3   3  10       57.54       64.35      5.22 o
   4   3  10       12.17        9.65      4.04 o
   5   3  10       32.43       36.62      4.47 o
   6   3  10        1.54        0.46      4.15 o
   7   3  10        1.14        0.29      4.91 o
   0   4  10     2026.35     1845.54     21.31 o
   1   4  10      336.40      337.68      6.74 o
   2   4  10      656.28      669.92      7.34 o
   3   4  10       28.48       39.02      4.92 o
   4   4  10       19.45       18.11      4.15 o
   5   4  10       53.72       45.28      4.96 o
   6   4  10       27.50       37.83      4.80 o
   7   4  10       14.54        8.70      5.79 o
   1   5  10        9.44        6.61      2.83 o
   2   5  10      202.37      207.16      7.73 o
   3   5  10       66.77       73.59      2.83 o
   4   5  10       70.07       65.63      4.99 o
   5   5  10       14.54       25.68      4.62 o
   6   5  10        5.36       12.02      4.34 o
   7   5  10        2.28        0.12      6.15 o
   0   6  10     1083.68      993.43     26.67 o
   1   6  10        0.18        2.16      5.58 o
   2   6  10      133.15      132.86     11.54 o
   3   6  10       90.09      115.06      6.85 o
   4   6  10       27.38       33.29      4.20 o
   5   6  10       85.52       70.71      5.23 o
   6   6  10       26.21       31.04      4.12 o
   7   6  10       14.96       15.56      7.17 o
   1   7  10       38.87       39.43      7.02 o
   2   7  10     1197.55     1075.62     19.78 o
   3   7  10       86.42       71.83      7.84 o
   4   7  10      203.33      197.95      6.88 o
   5   7  10        6.25        6.48      3.94 o
   6   7  10        1.57        7.21      4.21 o
   7   7  10        2.69        2.97      6.00 o
   0   8  10      269.90      214.10      9.53 o
   1   8  10       65.24       57.02      5.63 o
   2   8  10       19.92       21.28      4.87 o
   3   8  10       80.03       63.00      6.70 o
   4   8  10      195.49      179.07      6.69 o
   5   8  10       35.50       47.53      4.86 o
   6   8  10       21.96       23.56      8.40 o
   1   9  10       59.38       52.93      4.50 o
   2   9  10      258.48      202.51      8.22 o
   3   9  10      100.03      121.52      7.23 o
   4   9  10       63.25       58.42      5.74 o
   5   9  10       24.96       34.63      6.00 o
   6   9  10      108.55      116.12      8.67 o
   0  10  10       18.80        2.87      5.31 o
   1  10  10       97.14       99.62      5.26 o
   2  10  10        3.79        7.70      3.54 o
   3  10  10       60.30       60.98      5.86 o
   4  10  10       22.77       29.34      5.15 o
   5  10  10      103.06       87.83      6.21 o
   6  10  10       39.43       43.07      7.49 o
   1  11  10        0.18        0.52      3.72 o
   2  11  10       41.15       26.65      4.05 o
   3  11  10       16.87       17.69      4.69 o
   4  11  10        1.59       -0.38      4.93 o
   5  11  10        3.32        7.33      6.65 o
   6  11  10        2.36        3.49      5.88 o
   0  12  10       53.46       30.62      6.11 o
   1  12  10        0.58        3.74      3.66 o
   2  12  10       10.58       10.14      3.96 o
   3  12  10        0.09        0.20      4.57 o
   4  12  10       20.52       15.48      4.46 o
   5  12  10       18.57       18.82      6.36 o
   1  13  10       26.23       37.42      3.97 o
   2  13  10       86.02       63.75      4.80 o
   3  13  10       15.59       21.82      4.62 o
   4  13  10        7.61       13.09      4.57 o
   5  13  10       10.34       10.10      5.90 o
   0  14  10        0.14        4.27      4.14 o
   1  14  10       70.17       60.41      4.20 o
   2  14  10       24.91       25.18      4.07 o
   3  14  10       37.56       34.80      4.39 o
   4  14  10        6.09        7.08      4.83 o
   5  14  10        8.56       10.90      7.20 o
   1  15  10        2.70        3.09      3.20 o
   2  15  10       15.80       23.87      3.77 o
   3  15  10       39.02       44.97      4.77 o
   4  15  10        0.09        1.61      4.80 o
   0  16  10        5.97       11.43      5.08 o
   1  16  10       49.19       56.44      4.95 o
   2  16  10        1.59        1.77      4.81 o
   3  16  10       33.17       34.42      5.62 o
   1  17  10       14.27       14.63      4.33 o
   2  17  10        8.59       12.29      5.18 o
   3  17  10       40.02       35.50      6.03 o
   0  18  10       41.36       48.93      7.96 o
   1  18  10        1.30       -1.87      4.78 o
   1   0  11       76.93       85.51      4.50 o
   2   0  11     1050.85      988.25     18.14 o
   3   0  11      147.33      138.81      8.65 o
   4   0  11        1.77        3.93      5.12 o
   5   0  11       16.54       19.16      5.96 o
   6   0  11      103.92      103.24      9.08 o
   7   0  11        7.52        9.35      6.69 o
   0   1  11      361.26      342.14     13.85 o
   1   1  11      130.09      134.46      4.42 o
   2   1  11       72.66       84.91      5.14 o
   3   1  11      101.75      106.90      5.75 o
   4   1  11      201.42      202.81      7.31 o
   5   1  11       26.98       24.29      4.27 o
   6   1  11       45.10       48.20      5.46 o
   7   1  11        2.34       -0.01      5.35 o
   1   2  11       27.49       32.31      3.18 o
   2   2  11      529.10      519.95     12.15 o
   3   2  11       77.26       72.18      5.01 o
   4   2  11       43.66       39.00      4.78 o
   5   2  11       31.49       32.97      4.72 o
   6   2  11       38.82       37.01      5.12 o
   7   2  11        0.21        0.26      4.96 o
   0   3  11       93.21       91.80     11.98 o
   1   3  11      132.07      123.61      4.55 o
   2   3  11      275.39      283.06      5.48 o
   3   3  11       16.19       10.92      4.01 o
   4   3  11       57.80       61.27      5.05 o
   5   3  11        0.14       -1.70      4.44 o
   6   3  11        3.24        2.96      4.32 o
   7   3  11        0.39        4.33      5.29 o
   1   4  11      120.51      115.81      4.86 o
   2   4  11       83.34       86.57      3.75 o
   3   4  11      336.80      318.36      8.35 o
   4   4  11       36.93       32.27      4.66 o
   5   4  11       38.17       36.94      5.11 o
   6   4  11       48.89       56.01      5.45 o
   7   4  11       13.59       10.81      6.02 o
   0   5  11       36.07       61.53      6.05 o
   1   5  11      512.01      498.84      8.62 o
   2   5  11       38.59       37.62      3.36 o
   3   5  11      228.28      228.03      6.68 o
   4   5  11       83.18       78.11      5.51 o
   5   5  11       61.98       58.64      5.48 o
   6   5  11       10.23        9.39      4.56 o
   1   6  11      103.73       99.61      5.47 o
   2   6  11        0.08        6.70      2.94 o
   3   6  11      209.29      196.24      8.27 o
   4   6  11       28.24       28.88      4.65 o
   5   6  11       20.20       18.66      4.60 o
   6   6  11       27.93       30.42      5.05 o
   0   7  11      453.88      372.43     18.24 o
   1   7  11      705.49      695.27     17.06 o
   2   7  11      124.31      138.59      7.38 o
   3   7  11        0.01        1.83      4.51 o
   4   7  11        0.71        5.69      3.99 o
   5   7  11      237.34      237.04      8.00 o
   6   7  11        6.51       -2.28      8.45 o
   1   8  11       27.36       31.22      6.18 o
   2   8  11       11.45        7.60      5.93 o
   3   8  11      146.81      153.24      7.85 o
   4   8  11       39.77       39.67      4.94 o
   5   8  11      198.16      195.76      6.87 o
   6   8  11       26.97       31.89      9.10 o
   0   9  11      129.64      142.16     13.70 o
   1   9  11      221.68      205.75     12.16 o
   2   9  11        2.90        1.21      4.79 o
   3   9  11      214.17      201.18     10.61 o
   4   9  11       60.64       68.47      6.22 o
   5   9  11       34.16       32.62      4.81 o
   6   9  11        0.69        3.30      7.82 o
   1  10  11        6.09        9.35      4.63 o
   2  10  11      110.94      113.26      7.32 o
   3  10  11        9.24        6.05      5.30 o
   4  10  11        1.37        7.76      4.97 o
   5  10  11        0.01        2.51      4.35 o
   0  11  11       46.73       47.54      6.81 o
   1  11  11       51.61       57.95      4.95 o
   2  11  11       18.70       26.35      5.54 o
   3  11  11        0.27        2.12      5.10 o
   4  11  11       53.68       59.89      6.27 o
   5  11  11       34.03       52.78     10.30 o
   1  12  11        7.99        9.62      4.05 o
   2  12  11        2.50        2.46      3.78 o
   3  12  11       22.54       22.94      4.61 o
   4  12  11       50.33       69.76      7.05 o
   5  12  11        4.71        6.52      5.91 o
   0  13  11       41.92       79.22      8.18 o
   1  13  11       34.50       27.36      4.38 o
   2  13  11        0.52        1.73      3.64 o
   3  13  11        2.38        2.33      4.98 o
   4  13  11       15.50       14.29      4.71 o
   1  14  11        2.64        3.12      3.61 o
   2  14  11       57.33       70.97      6.56 o
   3  14  11        4.41        5.79      4.92 o
   4  14  11        1.40        2.29      4.95 o
   0  15  11      120.06      113.19      7.12 o
   1  15  11       40.67       42.06      4.71 o
   2  15  11        4.30       12.76      4.15 o
   3  15  11        0.00        1.08      4.21 o
   1  16  11        0.71        1.76      4.02 o
   2  16  11       55.59       57.78      6.03 o
   0  17  11       41.02       67.69      9.05 o
   1  17  11       31.09       41.67      4.87 o
   0   0  12      149.95      185.53      9.55 o
   1   0  12      862.26      775.37     28.04 o
   2   0  12       79.34       94.81      7.77 o
   3   0  12        0.00        2.91      5.61 o
   4   0  12       14.21       14.75      5.68 o
   5   0  12       95.29       84.78      8.76 o
   6   0  12      133.50      151.44     12.08 o
   1   1  12       81.86       73.54      4.72 o
   2   1  12      102.90      122.26      7.30 o
   3   1  12       84.81       76.49      5.38 o
   4   1  12      161.16      168.82      7.07 o
   5   1  12       16.47       16.70      4.60 o
   6   1  12        7.21        4.51      4.97 o
   0   2  12      115.82      144.89      7.45 o
   1   2  12      893.49      813.65     10.01 o
   2   2  12       66.27       73.40      5.19 o
   3   2  12       25.86       29.17      4.40 o
   4   2  12       37.65       37.32      5.08 o
   5   2  12       85.20       95.05      6.27 o
   6   2  12       61.43       67.19      6.14 o
   1   3  12        3.52        5.95      2.96 o
   2   3  12        1.05        2.54      4.21 o
   3   3  12        1.76        0.94      4.09 o
   4   3  12      122.56      118.55      8.69 o
   5   3  12        0.44        1.48      4.88 o
   6   3  12       10.63       10.40      4.96 o
   0   4  12      243.74      208.25      8.77 o
   1   4  12       61.41       67.97      4.09 o
   2   4  12      179.45      168.08      8.72 o
   3   4  12      105.05      129.80      6.31 o
   4   4  12        1.63        1.48      4.21 o
   5   4  12        1.00        3.05      4.80 o
   6   4  12        5.82        7.07      4.84 o
   1   5  12       15.57       14.01      3.28 o
   2   5  12       25.43       35.01      5.68 o
   3   5  12        0.19        7.17      4.26 o
   4   5  12        1.20        2.02      3.81 o
   5   5  12       42.59       37.00      5.40 o
   6   5  12        7.20        8.38      4.86 o
   0   6  12      317.76      279.16     10.19 o
   1   6  12      511.58      510.99     10.87 o
   2   6  12      353.81      364.61     16.50 o
   3   6  12      132.48      128.81     11.17 o
   4   6  12      105.24      112.95      6.38 o
   5   6  12       19.22       38.75      8.22 o
   6   6  12        9.90       14.50      5.09 o
   1   7  12        0.59        2.13      3.49 o
   2   7  12       42.64       33.58      3.64 o
   3   7  12        5.83       10.83      5.31 o
   4   7  12      346.96      362.99     11.84 o
   5   7  12        0.64       -0.05      4.69 o
   0   8  12       29.26       27.69      9.49 o
   1   8  12        0.79        3.75      4.62 o
   2   8  12       15.53       22.00      5.59 o
   3   8  12       30.28       31.82      5.48 o
   4   8  12        0.56        6.37      4.76 o
   5   8  12        0.18        2.42      4.80 o
   1   9  12       64.95       53.72      8.11 o
   2   9  12       11.56       12.34      6.46 o
   3   9  12       47.33       56.06      6.53 o
   4   9  12       55.18       76.19      6.10 o
   5   9  12       55.73       46.53      5.66 o
   0  10  12       35.79       56.86     11.36 o
   1  10  12        9.91        9.82      6.65 o
   2  10  12      115.42      124.03      9.16 o
   3  10  12       92.62       77.83      8.87 o
   4  10  12       13.58       16.92      5.28 o
   5  10  12       82.83       95.17     10.72 o
   1  11  12        0.01        7.58      6.74 o
   2  11  12        0.02        1.71      5.30 o
   3  11  12        2.33        3.00      6.51 o
   4  11  12        7.95        5.66      5.60 o
   0  12  12       80.23       75.32      8.31 o
   1  12  12      123.41      143.47      8.21 o
   2  12  12        6.41        9.77      5.27 o
   3  12  12        9.11        4.43      4.93 o
   4  12  12        7.39       18.20      5.83 o
   1  13  12        5.02        6.05      4.65 o
   2  13  12       26.82       20.33      5.22 o
   3  13  12        0.01       -3.17      5.59 o
   0  14  12        0.84        0.06      6.70 o
   1  14  12        5.87        3.13      3.83 o
   2  14  12       10.38       11.14      5.68 o
   3  14  12       10.48        6.19      5.02 o
   1  15  12        0.07       -0.61      4.45 o
   2  15  12        0.81        7.89      5.07 o
   1   0  13       13.69       13.09      5.38 o
   2   0  13       34.84       33.02      6.43 o
   3   0  13       55.47       59.27      7.55 o
   4   0  13      116.08       81.28      8.38 o
   5   0  13        3.72       -0.74      6.89 o
   0   1  13       43.79       41.47      5.39 o
   1   1  13        6.50        7.76      2.70 o
   2   1  13       69.41       61.01      4.99 o
   3   1  13        8.65        5.08      4.10 o
   4   1  13       10.60        7.65      4.50 o
   5   1  13        3.38        3.44      4.93 o
   1   2  13        0.28        2.59      2.73 o
   2   2  13       18.35       26.75      4.26 o
   3   2  13        0.90        2.16      4.32 o
   4   2  13      266.83      237.90      8.46 o
   5   2  13       89.03       90.56      6.80 o
   0   3  13      172.15      145.02      7.67 o
   1   3  13      195.74      181.25      5.76 o
   2   3  13        3.84        5.02      3.91 o
   3   3  13      138.97      134.72      6.61 o
   4   3  13        0.87        0.37      4.73 o
   5   3  13       97.90       99.73      6.76 o
   1   4  13        0.62        4.74      3.07 o
   2   4  13       24.20       21.46      7.13 o
   3   4  13       19.66       24.72      4.10 o
   4   4  13        0.12        0.71      4.89 o
   5   4  13        0.88       -1.10      4.69 o
   0   5  13       40.27       44.46      6.23 o
   1   5  13        0.04        1.24      3.04 o
   2   5  13       28.19       33.86      5.81 o
   3   5  13       46.47       51.77      6.86 o
   4   5  13       11.11        9.41      4.85 o
   5   5  13        8.64       11.87      4.83 o
   1   6  13       20.41       19.04      3.65 o
   2   6  13      203.81      186.62      8.67 o
   3   6  13        0.26        7.94      4.90 o
   4   6  13       16.00       14.65      5.27 o
   5   6  13       59.38       55.15      5.99 o
   0   7  13       73.14       59.03      6.61 o
   1   7  13        5.33        4.07      3.54 o
   2   7  13       13.83        7.56      4.91 o
   3   7  13       44.55       44.63      6.04 o
   4   7  13       79.98       70.65      6.11 o
   5   7  13        1.25        4.85      5.17 o
   1   8  13        9.73       19.68      4.08 o
   2   8  13        9.95       10.72      5.46 o
   3   8  13       74.83       85.62      7.57 o
   4   8  13       13.59       10.66      5.03 o
   0   9  13        0.76       12.87      5.56 o
   1   9  13       17.05       24.67      5.82 o
   2   9  13        5.93       10.98      5.59 o
   3   9  13        1.71        4.79      5.53 o
   4   9  13       53.97       67.37      6.18 o
   1  10  13       15.42       14.60      6.76 o
   2  10  13        2.75        6.96      7.21 o
   3  10  13        0.25        2.68      5.63 o
   4  10  13       38.26       38.12      5.67 o
   0  11  13       23.34       17.06      9.78 o
   1  11  13       21.19       29.20      7.30 o
   2  11  13        0.00        0.17      6.14 o
   3  11  13       18.38       30.02      6.16 o
   1  12  13        0.99        1.73      6.65 o
   2  12  13        1.08        2.38      7.76 o
   3  12  13       66.88       73.71      7.47 o
   0  13  13       16.92       34.19     10.37 o
   1  13  13       60.93       77.73      9.43 o
   2  13  13       17.19       21.74      6.90 o
   0   0  14       10.12        8.44      5.06 o
   1   0  14        6.71        6.57      5.11 o
   2   0  14       88.29       80.51      8.15 o
   3   0  14       18.78       32.50      6.70 o
   4   0  14        0.19        1.90      7.48 o
   5   0  14       25.32       34.77      7.72 o
   1   1  14        2.11        3.59      3.76 o
   2   1  14       25.63       23.89      4.67 o
   3   1  14        0.06       -0.66      4.12 o
   4   1  14       13.66       13.18      5.27 o
   5   1  14       33.97       35.30      5.78 o
   0   2  14      159.12      164.87      9.88 o
   1   2  14       17.05       12.81      4.91 o
   2   2  14       21.63       24.67      4.52 o
   3   2  14        1.66        3.77      4.26 o
   4   2  14       28.05       38.31      5.57 o
   1   3  14       19.95       28.28      5.09 o
   2   3  14        5.69       15.85      4.88 o
   3   3  14        2.55        6.14      4.32 o
   4   3  14        9.56       19.27      5.13 o
   0   4  14       28.27       23.85      5.39 o
   1   4  14        9.91       24.65      5.36 o
   2   4  14        1.26        7.47      4.68 o
   3   4  14       21.64       35.86      6.91 o
   4   4  14      173.66      190.10      7.49 o
   1   5  14       42.51       57.15      6.05 o
   2   5  14       13.01        8.69      5.17 o
   3   5  14       18.80       27.27      9.33 o
   4   5  14        0.81        2.94      5.27 o
   0   6  14       65.15       67.58      7.05 o
   1   6  14       59.45       60.23      6.38 o
   2   6  14       69.62       74.91      7.19 o
   3   6  14        2.69       13.67      5.10 o
   4   6  14       56.22       57.63      6.42 o
   1   7  14       22.46       21.57      5.43 o
   2   7  14       15.14       25.01      5.78 o
   3   7  14       37.83       34.17      5.50 o
   4   7  14       66.84       83.13      6.63 o
   0   8  14       39.17       35.69      8.18 o
   1   8  14        5.75        7.15      5.35 o
   2   8  14        2.52        2.67      5.84 o
   3   8  14        0.02        0.13      5.83 o
   1   9  14        0.80        9.85      5.46 o
   2   9  14       86.91       91.42      7.57 o
   3   9  14       30.89       41.60      7.19 o
   0  10  14       98.74      109.92      8.94 o
   1  10  14        0.15        4.61      5.17 o
   2  10  14       16.65       17.39      6.04 o
   1  11  14       21.16       29.47      6.09 o
   2  11  14       35.89       40.39      6.96 o
   0  12  14      172.97      232.31     18.56 o
   1   0  15        0.12        7.27      8.71 o
   2   0  15        7.38        5.96      6.15 o
   3   0  15       39.18       26.17      7.59 o
   0   1  15        1.01       27.88     12.43 o
   1   1  15        2.04       14.84      7.67 o
   2   1  15        2.26        2.46      4.12 o
   3   1  15        2.15        2.23      4.93 o
   1   2  15        3.00        9.76      6.03 o
   2   2  15        6.81       11.88      4.79 o
   3   2  15      154.86      158.72      7.71 o
   0   3  15        2.05       19.66     12.45 o
   1   3  15       28.47       24.95      6.25 o
   2   3  15        6.41       16.37      5.86 o
   3   3  15      158.09      179.26      8.33 o
   1   4  15       31.88       37.26      5.68 o
   2   4  15       22.92       36.39      5.77 o
   3   4  15        0.93        7.53      5.39 o
   0   5  15        1.17       -4.77     11.71 o
   1   5  15       75.01       80.74      7.00 o
   2   5  15        0.11        4.28      5.19 o
   3   5  15       11.68        9.34      5.02 o
   1   6  15        5.16        1.00      5.66 o
   2   6  15       33.47       42.23      6.40 o
   0   7  15        2.68       10.48     11.94 o
   1   7  15       47.89       56.77     11.86 o
   2   7  15       14.82       20.19      5.96 o
   1   8  15        5.29        2.36      5.72 o
   0   9  15       67.69       54.59     12.86 o
   0   0  16       12.93       58.10     15.19 o
   1   0  16       13.77       33.64     14.79 o
   1   1  16       55.67       62.38      7.87 o
   0   2  16       54.82       74.47     15.07 o
   1   2  16       25.28       36.03      7.69 o
   1   3  16       44.62       48.78      9.45 o
   0   4  16      108.36      123.22     16.48 o
 
